# Supplementary material for: Typical development of synaptic and neuronal properties can proceed without microglia in the cortex and thalamus
Source: Nat Neurosci. 2025 Jan 6;28(2):268–79. doi: 10.1038/s41593-024-01833-x (PMC11802452; doi:10.1038/s41593-024-01833-x)
Supplement: Supplementary file 3 — Supplementary Software 2 – MATLAB script function used to calculate input resistance in response to −10 pA current injections. [file 41593_2024_1833_MOESM3_ESM.txt]

function Rin = Rin_analysis(data, bl_dur, freq, step_size, sweepnumbers)

Voltage = [];

for ii = 1:size(data,2)
    
baseline = mean(data(1:(bl_dur*freq),ii));
ss = mean(data((bl_dur+400)*freq:(bl_dur+500)*freq,ii));
Voltage(ii) = baseline - ss;

end

if numel(Voltage) ~= numel(sweepnumbers)
    deleted_sweeps = (setdiff(1:numel(Voltage),sweepnumbers)); 
   
   for ii = 1:numel(deleted_sweeps)
       Voltage(deleted_sweeps(ii)) = NaN;
   end
end

Voltage(isnan(Voltage)) = [];

Voltage = mean(Voltage);

Rin = (Voltage / step_size)*1000;
