# Supplementary material for: Typical development of synaptic and neuronal properties can proceed without microglia in the cortex and thalamus
Source: Nat Neurosci. 2025 Jan 6;28(2):268–79. doi: 10.1038/s41593-024-01833-x (PMC11802452; doi:10.1038/s41593-024-01833-x)
Supplement: Supplementary file 4 — Supplementary Data 1 – Differential gene expression analysis comparing expression in excitatory neurons in WT versus FIRE KO mice. [file 41593_2024_1833_MOESM4_ESM.xlsx]

## Sheet: excitatory_neurons_KO_vs_WT_acc
gene	mousesex_genotype.log2FoldChange	mousesex_genotype adjusted p-value
Slitrk1	0.284767	0.0617171
Pfkp	-0.164764	0.119725
Bin1	-0.213011	0.119725
Wwtr1	0.842327	0.119725
Hsd11b1	0.430839	0.186646
Cc2d1a	-0.286362	0.19394
Ubash3b	-0.434846	0.289084
Lrrc6	0.299687	0.289084
Kcnt1	-0.147264	0.289084
Srp9	0.347896	0.289084
Hdac5	-0.234805	0.301604
Rab2a	0.160466	0.301604
Leprotl1	0.581031	0.323139
Wdr3	-0.237117	0.327627
Gm19410	-0.366681	0.334201
Fut10	-0.66225	0.341184
Strip1	-0.196842	0.347469
Cttnbp2	0.139744	0.347469
Fbxw8	-0.129214	0.347469
Foxo1	0.362012	0.347469
Fahd1	0.46078	0.347469
Zfp46	0.390807	0.347469
Heca	0.222976	0.347469
Ankrd13b	-0.18239	0.347469
Gcc1	0.410503	0.368816
Pcdh9	0.112935	0.368816
4930419G24Rik	0.2955	0.369947
Rpl26	0.420409	0.379408
Gm32250	0.362849	0.389873
Usp48	-0.146952	0.431744
Depdc7	0.524621	0.474382
Nxpe3	0.196393	0.485741
Taco1	-0.431985	0.49784
Micos10	-0.204064	0.533086
Mcee	0.440278	0.533086
Gm45486	0.362703	0.590777
Gm14330	0.586751	0.599601
Map7d1	-0.185893	0.648044
3110083C13Rik	0.513458	0.648044
Nxpe2	0.295737	0.68499
Ilf3	-0.131271	0.699737
Gramd1a	-0.215284	0.699737
Slc2a6	-0.259432	0.699737
Clcn2	-0.227393	0.699737
Cntfr	-0.236578	0.724199
Tcerg1	-0.14963	0.724199
Cdc73	0.102994	0.724199
Kcnj3	0.134589	0.724199
Dlgap4	-0.13425	0.724199
Gm16541	0.308243	0.740733
Gm43149	0.546377	0.74328
Cabcoco1	0.685187	0.74328
Vrk2	0.269652	0.74328
Mink1	-0.129252	0.74328
Otof	-0.390564	0.74328
Rrp1b	-0.185957	0.74328
Ankrd34b	0.475683	0.751494
Celsr3	-0.169761	0.751494
Noc2l	-0.18227	0.751494
Senp3	-0.219303	0.751494
Glrb	0.153105	0.76446
Shank1	-0.166096	0.76446
Selenok	0.329044	0.76446
Lhfpl4	-0.129887	0.804503
Plxnb2	-0.277938	0.835765
Zfp536	-0.537105	0.899826
Prex1	-0.264669	0.910243
Col26a1	-0.261779	0.938472
Gm15886	0.271281	0.938472
Gsr	0.154385	0.938472
Tmem203	0.571003	0.958649
Cacng8	-0.127482	0.958649
Ephb2	-0.175171	0.958649
Gm26787	0.295424	0.958649
Agrn	-0.189967	0.958649
6530409C15Rik	0.227783	0.958649
Ttc8	0.116405	0.958649
Pmm2	-0.157809	0.958649
Qrfpr	0.301603	0.958649
Akap14	0.33443	0.958649
Nrxn2	-0.149564	0.958649
Wwc1	-0.201055	0.958649
Tmed7	0.358441	0.958649
Tmem232	0.19044	0.984251
Il1rapl2	0.146796	0.984251
Klhl24	0.167052	0.984251
Stc1	-0.406959	0.984251
Exosc9	0.228751	0.984251
Itm2b	0.182837	0.984251
Prps1	0.263389	0.984251
Nell1os	0.259112	0.984251
Zfp771	-0.149964	0.984251
Gm35501	-0.238139	0.984251
Mdn1	-0.145117	0.984251
Onecut2	0.439371	0.984251
Pkm	-0.167303	0.984251
Gm48094	0.53198	0.984251
Lrrc4	0.153272	0.984251
Orai2	-0.219471	0.984251
Tesc	-0.294296	0.984251
Gm19710	0.166023	0.984251
Echdc1	0.249463	0.984251
Rbm28	-0.16996	0.984251
Lrif1	0.147948	0.984251
Nxph2	0.459607	0.984251
Rcvrn	-0.317396	0.984251
Chchd7	0.281935	0.984251
Oprm1	0.21051	0.984251
Pcdhb7	0.389717	0.984251
Fhad1	0.718377	0.984251
Lrrc43	-0.33141	0.984251
Baiap2l1	0.478899	0.984251
Zfp266	0.165696	0.984251
4921534H16Rik	0.209329	0.984251
Gm50071	0.394339	0.984251
Gm28370	0.360302	0.990642
B9d2	-0.413437	0.990642
Supt5	-0.131203	0.990642
Atg4c	0.196543	0.996229
Tbl1xr1	0.117863	0.996229
Itpk1	-0.152097	0.996229
Etfa	0.128143	0.998985
6430590A07Rik	1.45163	0.998985
Tigd2	0.323451	0.998985
Fundc2	0.410087	0.998985
Dnah3	0.606377	0.998985
Hepacam	0.627615	0.998985
Hspa12a	-0.112924	0.998985
2900060B14Rik	0.374179	0.998985
Postn	-0.380586	0.998985
Zbtb48	-0.238285	0.998985
Gm973	0.808995	0.998985
Prxl2c	0.278602	0.998985
Gm48091	0.110368	0.998985
Tm2d1	0.184058	0.998985
Smarca4	-0.0977585	0.998985
Serpini1	0.274868	0.998985
Hunk	0.454918	0.998985
Gpr137	-0.279004	0.998985
Ddx23	0.195073	0.998985
Gm39436	-0.240169	0.998985
Rmnd5a	0.107242	0.998985
CAAA01118383.1	-0.331232	0.998985
Zbtb39	0.405882	0.998985
Rgs10	-0.308351	0.998985
Camsap3	-0.223449	0.998985
AU022252	0.20599	0.998985
Gm11639	-0.392214	0.998985
Tmem39b	-0.152463	0.998985
Gm12064	0.268733	0.998985
Dctn6	-0.207498	0.998985
Polr2j	-0.307248	0.998985
Olfr1564	-0.315404	0.998985
Mtif3	0.244856	0.998985
Mplkip	0.258052	0.998985
Eef2	-0.16832	0.998985
Rtkn	0.269287	0.998985
Shisa7	-0.137716	0.998985
Foxred1	-0.16839	0.998985
Tmem255a	0.410579	0.998985
Zfp804b	0.303207	0.998985
Mapk8	0.126063	0.998985
Lrwd1	-0.24605	0.998985
Pusl1	-0.311147	0.998985
Gm45345	0.26793	0.998985
Cpt1c	-0.148681	0.998985
Zbtb34	-0.245777	0.998985
5330438D12Rik	0.174019	0.998985
Map4k2	-0.1598	0.998985
Cox4i1	0.225973	0.998985
Rgl2	-0.197217	0.998985
Gm43462	0.166027	0.998985
Gorasp2	0.145313	0.998985
Fat4	-0.244307	0.998985
Adcy6	-0.151367	0.998985
Gm47833	0.482823	0.998985
Osgepl1	0.184573	0.998985
Tmsb15b2	0.803444	0.998985
Pcdhb16	0.336385	0.998985
Gm35021	0.443857	0.998985
Setd6	-0.271111	0.998985
Epb41l2	-0.25343	0.998985
Gm43507	0.404623	0.998985
Dus1l	-0.228854	0.998985
Cnih1	0.240003	0.998985
Gm13561	0.354857	0.998985
Polr1a	-0.140467	0.998985
Eif3a	-0.131571	0.998985
Bmpr1a	0.12289	0.998985
Lig1	-0.353961	0.998985
Yipf4	0.171487	0.998985
Dpm1	0.168786	0.998985
Ilvbl	0.328951	0.998985
Ppp1r9b	-0.145491	0.998985
Btg1	0.316069	0.998985
Slc29a4	-0.392682	0.998985
4930599N23Rik	0.317779	0.998985
Rhbdd1	0.219421	0.998985
Hdgfl2	-0.122142	0.998985
Etv1	0.288019	0.998985
1700016K05Rik	0.39883	0.998985
Sf3b6	0.20509	0.998985
Sh3bgrl	0.240383	0.998985
Sfswap	-0.130599	0.998985
Actn2	-0.220438	0.998985
Gtf2f1	-0.194816	0.998985
Yod1	0.253068	0.998985
Gm45435	0.267515	0.998985
Nt5dc1	0.139632	0.998985
Ncs1	-0.155649	0.998985
Gmeb1	-0.0990294	0.998985
Bri3	0.177887	0.998985
Ddx27	-0.154774	0.998985
Sox6	0.800524	0.998985
Hspbp1	-0.146603	0.998985
Gm47352	-0.419816	0.998985
Rnf11	0.110545	0.998985
1700047A11Rik	0.459869	0.998985
Chmp7	-0.203397	0.998985
Spcs1	0.368818	0.998985
Klf15	0.279979	0.998985
Usp3	0.179527	0.998985
Clcn4	-0.124551	0.998985
Egln1	-0.116685	0.998985
Scrn3	0.239182	0.998985
9130401M01Rik	-0.237257	0.998985
Gm37814	-0.207429	0.998985
Kcnrg	0.287891	0.998985
Dennd1b	0.100694	0.998985
Hacd4	0.279847	0.998985
Rnf214	-0.0842689	0.998985
Ajap1	-0.185017	0.998985
Cplx2	-0.14644	0.998985
1700057H15Rik	-0.424074	0.998985
Gm42726	0.161594	0.998985
B3glct	0.139654	0.998985
Emc4	0.218355	0.998985
Dnajb9	0.334442	0.998985
4921524J17Rik	0.20179	0.998985
Clic5	0.402595	0.998985
3300002A11Rik	0.707043	0.998985
Naca	0.140458	0.998985
Efcab5	-0.139471	0.998985
Uchl1	-0.132464	0.998985
Abhd3	0.271811	0.998985
Abcb8	-0.171223	0.998985
Gnasas1	-0.275472	0.998985
Cdh22	-0.23708	0.998985
Ltbp4	-0.173321	0.998985
Elavl2	0.140984	0.998985
Ranbp3	-0.144989	0.998985
Wdr90	-0.188671	0.998985
Rbks	0.196027	0.998985
Clip1	-0.0620511	0.998985
Ogfrl1	0.208173	0.998985
Bmt2	0.133915	0.998985
Prepl	0.110725	0.998985
Serpine3	0.440754	0.998985
Ndufs1	0.0887644	0.998985
Nufip2	0.132675	0.998985
Acot7	-0.138627	0.998985
4930473D10Rik	0.262157	0.998985
Ube2o	-0.0992282	0.998985
1700012D14Rik	0.154056	0.998985
Rsf1os1	0.182711	0.998985
Dpf3	-0.236527	0.998985
Chpt1	0.144983	0.998985
Gnb4	-0.211742	0.998985
Man1a	0.247739	0.998985
Vars2	-0.279653	0.998985
Actn1	-0.162972	0.998985
B230118H07Rik	0.225811	0.998985
Atp5a1	0.204083	0.998985
Sin3b	-0.123891	0.998985
Ano10	-0.1698	0.998985
AC132307.1	0.313601	0.998985
Wscd2	-0.174404	0.998985
Pcdh17	0.216132	0.998985
Zfpm2	0.320143	0.998985
Tmem131l	-0.183469	0.998985
Lair1	-0.294854	0.998985
Pitpnm1	-0.117766	0.998985
Hdac10	-0.332793	0.998985
Ctif	-0.130573	0.998985
3110082I17Rik	-0.146265	0.998985
Nfat5	0.102935	0.998985
Med20	-0.15021	0.998985
Tsr1	-0.214605	0.998985
Bptf	-0.0996289	0.998985
Rps6ka6	-0.280637	0.998985
Gnao1	-0.12455	0.998985
Atl3	0.125346	0.998985
Plec	-0.160881	0.998985
Gm49521	0.210365	0.998985
Rabggtb	0.162768	0.998985
Myo9b	-0.130516	0.998985
Rps6kc1	-0.116586	0.998985
Kif21b	-0.143675	0.998985
Hpca	-0.17065	0.998985
Clip2	-0.150867	0.998985
2010-03-01	0.264333	0.998985
Pcdh19	0.175896	0.998985
Gm32442	-0.51441	0.998985
Dtx2	-0.179991	0.998985
Kbtbd3	0.19647	0.998985
Gm12296	0.288746	0.998985
Myh10	-0.109631	0.998985
Dnajc12	0.308861	0.998985
1700087M22Rik	0.330283	0.998985
B4galt1	-0.294104	0.998985
Hnrnpl	-0.157822	0.998985
Micu2	0.104828	0.998985
Cstf3	0.0954388	0.998985
Dusp26	-0.208904	0.998985
Acvr1b	-0.151511	0.998985
Proser1	0.149631	0.998985
Ggt7	-0.116466	0.998985
Dtd1	0.0954968	0.998985
Man1c1	-0.233348	0.998985
Anxa6	-0.193109	0.998985
Zfp383	0.32372	0.998985
Psat1	1.48483	0.998985
4933424G06Rik	0.313891	0.998985
Asb1	-0.231474	0.998985
Shisa4	0.239359	0.998985
Spata17	0.554645	0.998985
Psmd2	-0.192455	0.998985
A230004M16Rik	0.203655	0.998985
Rcc1l	-0.138771	0.998985
Pycard	0.230656	0.998985
Vapb	-0.0984961	0.998985
Hscb	0.238009	0.998985
1700022I11Rik	0.24974	0.998985
Rwdd4a	0.176945	0.998985
1810034E14Rik	0.344531	0.998985
Maged1	-0.160186	0.998985
Acp1	0.206701	0.998985
Zfp57	-0.318531	0.998985
Nlrc3	0.2564	0.998985
Apbb1	-0.113989	0.998985
Gm16272	0.31047	0.998985
Ddx31	-0.138182	0.998985
Polr1b	-0.184889	0.998985
Gtpbp6	-0.188876	0.998985
Ybx1	-0.121557	0.998985
Chadl	-0.21055	0.998985
D16Ertd472e	0.255109	0.998985
Stam2	0.121353	0.998985
Ak9	0.824931	0.998985
Tmem181a	-0.136607	0.998985
Chic1	0.104773	0.998985
Arap2	0.145863	0.998985
Gm13269	0.309961	0.998985
Ly96	-0.397225	0.998985
Prpf40b	-0.116093	0.998985
Mirg	-0.104601	0.998985
Smpd4	-0.162629	0.998985
Asphd2	-0.222302	0.998985
Bcat2	-0.204082	0.998985
Parp1	-0.133653	0.998985
Grm3	0.160323	0.998985
Begain	-0.120339	0.998985
Erlin2	0.236171	0.998985
Thop1	-0.215926	0.998985
Efr3b	-0.223063	0.998985
Zfp946	-0.261255	0.998985
Slc19a1	-0.240488	0.998985
Zfp654	0.0996793	0.998985
Kif6	0.386737	0.998985
Golim4	0.339099	0.998985
Slc25a47	-0.258759	0.998985
Pcgf5	0.171255	0.998985
Man1b1	-0.12319	0.998985
Washc2	-0.113538	0.998985
Pcdh8	0.299302	0.998985
Zcwpw1	-0.266005	0.998985
Siah1a	0.12323	0.998985
Drg1	0.122277	0.998985
Arhgap4	0.457764	0.998985
Ctsl	0.248568	0.998985
Klhl21	0.253486	0.998985
Gm15614	0.159036	0.998985
Bnip1	-0.164077	0.998985
Dact3	-0.139097	0.998985
Man2c1	-0.135036	0.998985
Parp6	-0.104239	0.998985
Gm4128	0.311114	0.998985
Lnx1	-0.133407	0.998985
2610027K06Rik	0.222387	0.998985
Kansl3	-0.120986	0.998985
Gm49708	0.498518	0.998985
Eaf2	0.177723	0.998985
Stard3	-0.174862	0.998985
Gpkow	0.161018	0.998985
Shank2	-0.162888	0.998985
Gm37494	-0.142353	0.998985
Pkib	0.273009	0.998985
Rars	-0.151826	0.998985
Cnnm1	-0.102554	0.998985
A430106G13Rik	0.267893	0.998985
Prkrip1	-0.185909	0.998985
Atf1	-0.111877	0.998985
Gm50024	0.292853	0.998985
Ncstn	0.128289	0.998985
1700054A03Rik	0.321584	0.998985
Lcmt1	-0.143051	0.998985
Htr6	-0.43695	0.998985
Kcnk13	-0.319893	0.998985
Eml1	-0.104904	0.998985
Pnpo	-0.246194	0.998985
Phf3	0.099442	0.998985
Pex10	0.243768	0.998985
Nap1l5	0.28582	0.998985
Trmt1	-0.126368	0.998985
Nck1	0.140158	0.998985
Sycp3	0.323089	0.998985
Adra1b	0.337029	0.998985
Ski	-0.0875942	0.998985
Mark4	-0.131316	0.998985
Ubxn4	-0.0824772	0.998985
Kcnq2	-0.111017	0.998985
Gm43569	0.199179	0.998985
Clmp	-0.224415	0.998985
Col4a1	-0.190028	0.998985
Rgs22	0.42518	0.998985
Csnk1g3	0.0861494	0.998985
Gmip	-0.236242	0.998985
Hist3h2a	0.364918	0.998985
Leng8	0.125926	0.998985
Slc25a18	0.348918	0.998985
Nxpe4	0.138947	0.998985
Usf3	0.0857982	0.998985
Sh3pxd2b	-0.182591	0.998985
Srrd	-0.218071	0.998985
Gipc2	-0.292142	0.998985
Brd3	-0.0915677	0.998985
Gm21798	0.267987	0.998985
Ikbkb	-0.135424	0.998985
Pgbd5	-0.147137	0.998985
Letm2	0.164354	0.998985
Sec13	-0.14843	0.998985
Tln2	-0.123683	0.998985
Ftsj3	-0.253653	0.998985
Rnf165	-0.139869	0.998985
Prdx1	0.169504	0.998985
Sh2d4b	-0.215401	0.998985
Dvl1	-0.129394	0.998985
Eprs	-0.124358	0.998985
Irf9	-0.176193	0.998985
Abhd18	0.0676281	0.998985
Grwd1	-0.382525	0.998985
Gm47802	0.200065	0.998985
Afg1l	0.124468	0.998985
Fdps	0.216597	0.998985
4933404O12Rik	0.194167	0.998985
Gm20641	0.21842	0.998985
Tiam2	-0.128815	0.998985
Dhrs1	0.222216	0.998985
Dpp4	0.276807	0.998985
Rbck1	-0.135994	0.998985
Tex30	0.337992	0.998985
Ndufaf1	0.212359	0.998985
Fbxw5	-0.210668	0.998985
Mageb16	0.253591	0.998985
Gm15563	0.342832	0.998985
Smim13	0.143123	0.998985
Abi3bp	-0.462792	0.998985
Rpl10a	-0.128181	0.998985
Rnf207	0.427806	0.998985
Mat2b	0.152445	0.998985
Zfhx3	-0.616044	0.998985
Atp6v0c	0.276997	0.998985
Cmya5	0.203367	0.998985
Gm37107	-0.225042	0.998985
Fbxo4	0.210251	0.998985
Ankrd10	-0.0857621	0.998985
Spef1	-0.229659	0.998985
Mterf2	0.221991	0.998985
Cdh4	-0.348772	0.998985
Ccdc162	0.428116	0.998985
Cecr2	0.303455	0.998985
Gm12404	0.275938	0.998985
Meaf6	-0.122326	0.998985
Gm35166	0.239895	0.998985
Ccdc150	0.338321	0.998985
9330111N05Rik	0.331548	0.998985
Polr2f	-0.256673	0.998985
Dgkq	-0.127374	0.998985
Gipr	-0.318268	0.998985
Arrb1	-0.164382	0.998985
Cox5a	0.165829	0.998985
Efr3a	0.166188	0.998985
Mgat2	0.324721	0.998985
Rbm4b	0.205267	0.998985
D830036C21Rik	0.21752	0.998985
Tpgs1	-0.268181	0.998985
Pitpnc1	-0.105498	0.998985
Gm26724	0.177049	0.998985
Slitrk4	0.148847	0.998985
Acot13	0.186787	0.998985
Spata2l	-0.234905	0.998985
Runx1t1	0.160959	0.998985
Rtcb	-0.122171	0.998985
Pcdhb21	0.28457	0.998985
Trmt13	0.172436	0.998985
Gpn2	-0.271476	0.998985
Cfap52	0.507087	0.998985
Crebrf	0.132619	0.998985
Adam19	-0.0924058	0.998985
P3h3	-0.188501	0.998985
Arl5b	0.165379	0.998985
Sh3glb2	-0.148262	0.998985
Rapgef4os1	0.222721	0.998985
Zfp267	0.17266	0.998985
Sgsm1	-0.161574	0.998985
Ttc19	0.186476	0.998985
Srp14	0.223978	0.998985
Zhx2	-0.153454	0.998985
Fbxl19	-0.133324	0.998985
Pik3r2	-0.214546	0.998985
Gm15397	0.206417	0.998985
Gm28376	0.128776	0.998985
Gm28055	-0.378157	0.998985
Pdap1	-0.157638	0.998985
Gramd1b	-0.118048	0.998985
Pdxp	0.252881	0.998985
Far2	0.0987845	0.998985
Gm36371	0.402447	0.998985
9430091E24Rik	0.181655	0.998985
Elmsan1	-0.220959	0.998985
Pum3	-0.148967	0.998985
Ybx3	-0.145124	0.998985
Dctn1	-0.157095	0.998985
Ikzf2	0.261359	0.998985
2300009A05Rik	0.249765	0.998985
Pfkfb3	-0.260609	0.998985
Mcm8	0.232765	0.998985
Psd2	-0.344246	0.998985
Pik3c2b	-0.185298	0.998985
Pinx1	-0.120413	0.998985
Nsfl1c	-0.166666	0.998985
Gm20404	0.159899	0.998985
Hipk2	0.0932567	0.998985
Psmd9	0.145732	0.998985
Tulp4	-0.0947664	0.998985
Gm15810	0.124358	0.998985
Gm36988	-0.218603	0.998985
Dbf4	-0.261297	0.998985
Cux2	-0.243284	0.998985
Txlnb	0.361081	0.998985
Chd5	-0.121005	0.998985
Trrap	-0.127675	0.998985
Tspyl5	0.244125	0.998985
E230001N04Rik	0.276817	0.998985
Fzr1	-0.186357	0.998985
Raf1	-0.0819591	0.998985
Pla2g15	-0.17365	0.998985
Adamts6	0.476286	0.998985
Dcaf11	-0.135865	0.998985
Phldb1	-0.255386	0.998985
Kif17	0.187384	0.998985
Mpi	-0.200617	0.998985
Ptcd1	-0.173285	0.998985
Spice1	-0.136755	0.998985
Bmper	0.286024	0.998985
Csk	-0.204687	0.998985
Adam15	-0.137804	0.998985
9530059O14Rik	-0.181275	0.998985
Gm36975	0.208271	0.998985
Dpp9	-0.134421	0.998985
Copb2	-0.130003	0.998985
Epha7	0.210084	0.998985
Lpin1	0.127855	0.998985
Plb1	-0.432932	0.998985
P4ha2	-0.188032	0.998985
Kcnip2	-0.154169	0.998985
Dpp3	-0.136441	0.998985
Gm16178	0.198518	0.998985
Gm45304	-0.285979	0.998985
Gak	-0.100588	0.998985
Ndufa12	0.157154	0.998985
Pus3	0.207872	0.998985
Prcp	0.147086	0.998985
Cbr1	-0.267252	0.998985
Elp1	-0.106035	0.998985
Zfp770	0.210414	0.998985
Atg10	0.112753	0.998985
Ankrd13d	-0.104191	0.998985
Slc43a2	-0.0918576	0.998985
Skida1	0.268625	0.998985
Atp9a	-0.107702	0.998985
Taf1c	-0.148478	0.998985
Strbp	0.0673645	0.998985
Ppp1r2	0.128834	0.998985
Epm2a	0.12591	0.998985
Zbtb5	0.210988	0.998985
Zbtb24	0.143505	0.998985
Map3k19	0.345265	0.998985
Fuom	0.317717	0.998985
Fut9	0.157864	0.998985
Slc41a2	-0.0980328	0.998985
Lrch1	-0.114287	0.998985
Ubox5	-0.133084	0.998985
Mdga1	-0.240985	0.998985
Nr6a1os	0.14221	0.998985
Thra	-0.14622	0.998985
Arap1	-0.310476	0.998985
Serbp1	-0.113976	0.998985
Sar1b	0.123464	0.998985
Zkscan6	-0.187098	0.998985
Ccdc22	-0.269886	0.998985
Ahcyl1	0.0642726	0.998985
Sorcs2	-0.138094	0.998985
Sirt5	0.179476	0.998985
Retreg3	0.109649	0.998985
Pik3c3	-0.139066	0.998985
Nbl1	-0.287398	0.998985
Gm11418	0.357482	0.998985
Zfp553	0.200824	0.998985
Tnks1bp1	-0.181463	0.998985
Dnajc15	0.127484	0.998985
2700069I18Rik	-0.566412	0.998985
4921507P07Rik	0.284766	0.998985
Zfp335	-0.156253	0.998985
Ptchd4	0.181376	0.998985
Ints6l	-0.145029	0.998985
Nos3	0.476404	0.998985
Pym1	-0.18095	0.998985
Aox4	-0.193473	0.998985
Fam193a	-0.0973265	0.998985
Wnt4	-0.159091	0.998985
Lsm11	-0.200493	0.998985
Camkv	-0.125818	0.998985
St6galnac4	-0.20671	0.998985
Ei24	0.0972172	0.998985
2610020C07Rik	0.187535	0.998985
Rassf8	0.297203	0.998985
Gm17058	0.254771	0.998985
Mns1	0.34065	0.998985
Emid1	-0.244699	0.998985
Gm15706	0.497481	0.998985
Arhgef33	0.245339	0.998985
Yeats2	-0.0941617	0.998985
Osbpl9	0.0721811	0.998985
Llgl1	0.139085	0.998985
Tmem246	0.147069	0.998985
Fam162a	0.158366	0.998985
Ppp2r1b	-0.208789	0.998985
Lyar	-0.255152	0.998985
Gm48321	0.336382	0.998985
Atp1a2	0.390803	0.998985
Fbn2	-0.252203	0.998985
Gm26879	0.25277	0.998985
Errfi1	0.161251	0.998985
Gm50020	0.182667	0.998985
Gm26918	0.294772	0.998985
Spout1	-0.129279	0.998985
Nsun5	-0.157135	0.998985
Ywhag	0.125896	0.998985
Slc25a53	0.211116	0.998985
Gatb	-0.126115	0.998985
Zfp93	-0.368994	0.998985
Psmg2	0.16548	0.998985
Cp	0.246857	0.998985
Pex5l	0.128875	0.998985
Ap3d1	-0.132849	0.998985
Slc22a5	-0.125448	0.998985
Neat1	0.225195	0.998985
Txlna	-0.15379	0.998985
Cep295	-0.0692566	0.998985
Tmem145	-0.16112	0.998985
4930415C11Rik	0.264655	0.998985
Ndfip2	0.144392	0.998985
Atp8b1	0.139532	0.998985
Sdhb	-0.0801227	0.998985
Scnm1	0.266749	0.998985
Aifm1	0.165306	0.998985
Add3	0.102222	0.998985
Socs4	0.183262	0.998985
Dmac2l	0.167845	0.998985
Zfp141	0.125435	0.998985
Vcpip1	0.115071	0.998985
Rab35	-0.154044	0.998985
Cmip	-0.106199	0.998985
Gne	-0.138197	0.998985
Tmem126a	0.230249	0.998985
Pmepa1	-0.201123	0.998985
Stk16	-0.183125	0.998985
Mrps18b	-0.21099	0.998985
Chd4	-0.131186	0.998985
Ipo13	-0.130362	0.998985
Zdhhc6	0.141337	0.998985
Ddah1	-0.204245	0.998985
Zfp791	0.260399	0.998985
Ptgr2	0.25526	0.998985
Dok5	-0.105631	0.998985
Edem2	-0.145464	0.998985
Nrg1	-0.135406	0.998985
Gm48770	0.360282	0.998985
Mob4	0.108185	0.998985
Plxnd1	-0.219164	0.998985
Gm48708	0.248846	0.998985
Layn	-0.278909	0.998985
Gm32828	-0.45759	0.998985
Lamp2	0.0989225	0.998985
Crhr1	-0.161771	0.998985
Igf2bp3	0.191477	0.998985
Trim23	0.0987115	0.998985
B830012L14Rik	-0.12226	0.998985
Pcdha8	0.41268	0.998985
Gm15520	0.170877	0.998985
Camk2b	-0.101164	0.998985
Flna	-0.259276	0.998985
Reep1	-0.0607057	0.998985
Gm43768	-0.290197	0.998985
Ppie	-0.202825	0.998985
Dclk3	-0.274581	0.998985
Rdh14	0.289524	0.998985
Tifa	0.175804	0.998985
AC154200.1	0.223518	0.998985
Gm10701	0.379353	0.998985
Sft2d1	-0.181302	0.998985
Taf7l	0.271945	0.998985
Gm20642	0.187128	0.998985
D430041D05Rik	-0.138962	0.998985
Zfp462	-0.145389	0.998985
Gm2164	-0.223514	0.998985
Dcaf4	-0.153582	0.998985
Eif3d	-0.185436	0.998985
Ercc1	-0.192002	0.998985
Lrfn2	-0.148267	0.998985
Cebpg	0.149334	0.998985
Dnmt3a	-0.101034	0.998985
Snupn	0.111738	0.998985
Map2k6	0.12946	0.998985
Anxa13	0.270789	0.998985
Smap1	0.102778	0.998985
C4a	-0.256601	0.998985
Taok2	-0.102372	0.998985
Msmo1	0.168416	0.998985
Grm8	0.182385	0.998985
Lrrc42	-0.114313	0.998985
Otud4	-0.0856072	0.998985
B4galt2	-0.161715	0.998985
Trak1	-0.117078	0.998985
Slc4a3	-0.150666	0.998985
Dnah12	0.990282	0.998985
Sptbn4	-0.0759332	0.998985
4930511M06Rik	-0.340303	0.998985
Cers4	-0.066869	0.998985
Zfp951	0.365159	0.998985
Gzf1	0.150129	0.998985
Gnptab	-0.0917017	0.998985
Lrrc29	0.160458	0.998985
Zfp273	0.242491	0.998985
Dnajc6	0.0795227	0.998985
Gpr27	0.274116	0.998985
Gm49692	0.21564	0.998985
Zpr1	-0.168135	0.998985
Ece2	-0.182907	0.998985
Prrt1	-0.161523	0.998985
Rnf13	0.116964	0.998985
Gm47661	0.168464	0.998985
1700061G19Rik	0.269634	0.998985
Rpl7	-0.306363	0.998985
Fermt2	0.0912708	0.998985
Zswim7	0.225379	0.998985
Pstk	0.148531	0.998985
Lrrc45	-0.194101	0.998985
Gm43192	0.201438	0.998985
Caskin1	-0.137177	0.998985
Caap1	0.0888889	0.998985
2004-03-01	-0.148271	0.998985
Csgalnact2	0.121251	0.998985
9530097N15Rik	-0.340844	0.998985
Selenok-ps1	0.226113	0.998985
Uhrf1bp1	-0.162879	0.998985
Ppid	-0.114947	0.998985
Rufy1	0.112389	0.998985
Tsen2	-0.106757	0.998985
Pdgfa	-0.134032	0.998985
Hhipl1	-0.174296	0.998985
Spef2	0.60804	0.998985
Ccdc47	0.129475	0.998985
Ikzf5	0.165758	0.998985
Mtor	-0.10978	0.998985
Srsf9	-0.173651	0.998985
Ajm1	-0.143867	0.998985
Cpeb1	0.132958	0.998985
Islr2	0.25419	0.998985
Wdr66	-0.186712	0.998985
Manea	0.215074	0.998985
Gspt2	0.214089	0.998985
Sycp2	0.179478	0.998985
Ptms	-0.211216	0.998985
Ubr7	0.115393	0.998985
Rpn2	-0.102529	0.998985
Atg12	0.152566	0.998985
Arf4os	0.274725	0.998985
Slc22a15	-0.144106	0.998985
Cpox	0.113889	0.998985
Timm23	0.130164	0.998985
A230051N06Rik	0.383838	0.998985
Mocs2	-0.15839	0.998985
Alyref	0.2918	0.998985
Stx17	0.10787	0.998985
Ltbp2	-0.393371	0.998985
Cdh20	0.17993	0.998985
Fbxl20	0.0761141	0.998985
Snx25	-0.120782	0.998985
Nbn	-0.157469	0.998985
Adam11	-0.124711	0.998985
Rai1	-0.105157	0.998985
Nacad	-0.319298	0.998985
Grk2	-0.192032	0.998985
Ccdc6	-0.106341	0.998985
Lrrc40	0.121421	0.998985
Gm42556	0.265318	0.998985
Ube2r2	-0.0692202	0.998985
Slc6a11	-0.178637	0.998985
Rps6ka2	-0.161914	0.998985
Hs1bp3	-0.155086	0.998985
Rnft2	-0.0796108	0.998985
Tmem186	0.210875	0.998985
Cct7	-0.150872	0.998985
Fgd3	-0.460675	0.998985
Usp46os1	0.211734	0.998985
Dnah6	0.202717	0.998985
2810459M11Rik	0.240842	0.998985
Gm47460	0.175733	0.998985
Polr2k	0.226076	0.998985
Dtx4	-0.201695	0.998985
Aimp2	-0.220361	0.998985
Nek3	0.24334	0.998985
Eno4	0.242463	0.998985
Gm31267	0.275028	0.998985
Mapkbp1	-0.0939888	0.998985
Gk	0.130368	0.998985
Scai	0.104763	0.998985
Gm37971	-0.280466	0.998985
C7	0.19642	0.998985
5031439G07Rik	-0.106749	0.998985
Dlg4	-0.1163	0.998985
Gm5149	0.343876	0.998985
Gm37768	0.163974	0.998985
Stx4a	-0.203259	0.998985
Cpsf6	0.083838	0.998985
Cacnb3	-0.16271	0.998985
Gm16124	0.184468	0.998985
Efcab7	0.147136	0.998985
Arhgdib	-0.471285	0.998985
Btg2	0.31528	0.998985
Pqbp1	-0.186163	0.998985
Zmat5	0.13774	0.998985
Lhfpl2	-0.244083	0.998985
Ankle2	-0.106226	0.998985
Serp1	0.22777	0.998985
Lrrc75a	-0.153015	0.998985
Sumo1	0.0978251	0.998985
Fat1	0.181552	0.998985
Tmco1	0.132768	0.998985
Tmem120b	-0.0708835	0.998985
Hecw2	0.121409	0.998985
Gramd4	-0.118342	0.998985
Clns1a	-0.0917809	0.998985
Kri1	-0.095995	0.998985
Mrps36	0.150172	0.998985
Dmc1	-0.188857	0.998985
A830031A19Rik	0.166182	0.998985
1810030O07Rik	-0.108105	0.998985
Rprml	0.225709	0.998985
Spg7	-0.0918802	0.998985
Rnf20	-0.0957808	0.998985
Rps7	0.194565	0.998985
Gcc2	0.0696867	0.998985
Aars2	-0.223811	0.998985
Atxn7l3b	0.223168	0.998985
Pcdhgc5	0.227429	0.998985
Casp6	-0.22305	0.998985
Mttp	0.202147	0.998985
Zfp341	-0.114193	0.998985
Cacng2	-0.165756	0.998985
Atxn2	-0.0693621	0.998985
Dmwd	-0.238095	0.998985
Gm27241	0.232267	0.998985
Nrros	-0.216159	0.998985
4631405J19Rik	0.277829	0.998985
Nfe2l1	-0.138949	0.998985
Mtif2	0.0976512	0.998985
Prkd3	0.397111	0.998985
Zbtb26	0.214109	0.998985
Tbc1d10a	-0.157356	0.998985
Tspyl1	0.260632	0.998985
Gba2	-0.147777	0.998985
Ccdc58	0.122962	0.998985
Pde1b	-0.120964	0.998985
Zkscan1	0.20298	0.998985
Psmb2	0.0785443	0.998985
Gpc4	0.328533	0.998985
Gemin2	0.149963	0.998985
Nit1	-0.107527	0.998985
Anp32b	-0.138818	0.998985
Gm13402	0.131147	0.998985
Cbx4	0.15423	0.998985
Ptprf	-0.127416	0.998985
Sh3rf3	-0.159158	0.998985
Bloc1s4	0.419157	0.998985
Frmpd3	0.100151	0.998985
Actl6b	-0.0723883	0.998985
Sult2b1	-0.467088	0.998985
Cfl2	0.127871	0.998985
Mapk8ip2	-0.0881035	0.998985
Hrh1	-0.189421	0.998985
Txnrd2	-0.152668	0.998985
Cep57	-0.127629	0.998985
Slc16a1	0.224651	0.998985
Spag16	0.435938	0.998985
Plppr1	-0.248479	0.998985
Sec31a	-0.101403	0.998985
Copg2	0.0687325	0.998985
Tg	-0.569273	0.998985
Usp53	0.0922604	0.998985
Gm10649	-0.24924	0.998985
Ccdc116	-0.306567	0.998985
Gm49460	0.331101	0.998985
Fasn	-0.19949	0.998985
Pank3	0.0864496	0.998985
Abca4	-0.22498	0.998985
Lrtm1	0.191951	0.998985
Scamp2	-0.112485	0.998985
Gm37240	0.124625	0.998985
Cables2	-0.171559	0.998985
Ddo	0.351402	0.998985
Agbl4	0.125596	0.998985
Frg2f1	0.245147	0.998985
Gm35438.1	-0.148934	0.998985
Tor1aip2	0.108695	0.998985
Zfp428	-0.210087	0.998985
Pcsk1n	0.201308	0.998985
Rbfox1	-0.08072	0.998985
Pcsk6	-0.354775	0.998985
1810037I17Rik	0.296729	0.998985
Trbc2	0.319932	0.998985
Cdkn2aip	0.195785	0.998985
Luzp1	0.115407	0.998985
Lingo1	-0.11828	0.998985
Mob2	-0.0969185	0.998985
Nomo1	-0.223781	0.998985
Nt5c3b	-0.112023	0.998985
Gm12473	0.211492	0.998985
Pld5	-0.306707	0.998985
Sec61g	0.171857	0.998985
Znrf1	-0.0677506	0.998985
Nsun6	-0.183267	0.998985
Pdcd6	0.164875	0.998985
Gm14827	-0.15101	0.998985
Smad7	0.141832	0.998985
Pdcd7	0.260433	0.998985
Zfp445	-0.0902873	0.998985
Gm44040	0.448001	0.998985
Fbxo41	-0.108845	0.998985
Mpp4	-0.259575	0.998985
Utp20	-0.106933	0.998985
Polr1e	-0.248682	0.998985
Dixdc1	-0.0944434	0.998985
Cep126	0.103374	0.998985
Zmat2	0.179622	0.998985
Gm26590	0.191676	0.998985
Cck	0.237631	0.998985
Lgi1	0.106213	0.998985
Mcur1	0.206956	0.998985
Mmrn2	0.295978	0.998985
Igfbp2	-0.298653	0.998985
Slc35e2	0.0937049	0.998985
Hsd3b3	0.232694	0.998985
Tnc	-0.29825	0.998985
Timm44	-0.128205	0.998985
Cdh13	-0.208032	0.998985
Gm42875	0.175314	0.998985
Cdc42bpb	-0.0723044	0.998985
Lrrtm2	0.137313	0.998985
Arl6	0.130034	0.998985
Rbm17	-0.157112	0.998985
Brwd1	-0.0854468	0.998985
Smoc2	-0.31556	0.998985
Fkbp2	-0.165929	0.998985
Gopc	0.0982017	0.998985
Daam1	-0.124351	0.998985
Zfp605	0.135112	0.998985
Kpna4	0.119475	0.998985
9530062K07Rik	0.201558	0.998985
Mpped1	-0.0988022	0.998985
Kansl1	0.0444788	0.998985
Ythdc1	0.0717436	0.998985
Chd8	-0.0729836	0.998985
1700019A02Rik	-0.324545	0.998985
Tmem158	0.147879	0.998985
Gm48003	0.226433	0.998985
Zmiz2	-0.0907713	0.998985
Rapgef1	-0.0789121	0.998985
Sh2b1	-0.148592	0.998985
Atp13a1	-0.149167	0.998985
Xpo1	-0.0973288	0.998985
Gm19531	-0.274324	0.998985
Tsfm	0.13814	0.998985
Xpc	0.114814	0.998985
Gm36368	0.218282	0.998985
Dph5	0.128403	0.998985
Stambpl1	0.117709	0.998985
Gm37679	0.128404	0.998985
Gpc1	-0.213887	0.998985
Filip1l	0.13394	0.998985
Mcfd2	-0.216351	0.998985
Csmd2	-0.109521	0.998985
Raly	-0.232113	0.998985
Lactb	0.132067	0.998985
Ift80	0.109517	0.998985
Gm17108	0.217147	0.998985
Pgam5	0.157748	0.998985
Drosha	-0.0763223	0.998985
Gm49575	-0.217342	0.998985
Fam126a	-0.212537	0.998985
Slc6a8	-0.123769	0.998985
Cluh	-0.0984118	0.998985
Bcl7b	-0.135385	0.998985
Unc13a	-0.109351	0.998985
Nyap2	0.117424	0.998985
Mettl25	0.0908378	0.998985
Emc6	0.231215	0.998985
2900052L18Rik	0.249255	0.998985
Uba6	0.0922244	0.998985
Rexo4	-0.128999	0.998985
Bicd1	0.0621077	0.998985
Vps52	-0.0972436	0.998985
Plcg1	-0.0995857	0.998985
Sema6c	-0.173521	0.998985
Timmdc1	0.162582	0.998985
Fndc8	0.311042	0.998985
Capns1	-0.132465	0.998985
Zfp644	0.0882244	0.998985
Tor2a	-0.212091	0.998985
Tmem167	0.0962088	0.998985
Nucb1	-0.13122	0.998985
Rai14	0.14414	0.998985
Zc3h3	-0.0959048	0.998985
4930422M22Rik	0.292162	0.998985
B230369F24Rik	0.277458	0.998985
Gm10501	0.280423	0.998985
Cul7	-0.184828	0.998985
Usp45	0.0752748	0.998985
Gm11520	0.291669	0.998985
Entpd1	-0.314207	0.998985
Pacs2	-0.149135	0.998985
Tafa5	-0.14499	0.998985
Mvk	-0.199905	0.998985
Klhdc1	0.119562	0.998985
Acsl6	-0.0953103	0.998985
Pabpc1l	-0.254941	0.998985
Cdc14b	0.1736	0.998985
Prdx6	0.186581	0.998985
Klhl15	0.0929599	0.998985
Ttc28	-0.178241	0.998985
Ep400	-0.074026	0.998985
Pde1a	0.118279	0.998985
Abracl	0.25382	0.998985
Cdh10	0.113084	0.998985
Paip1	0.0981322	0.998985
Rap1gds1	0.0938221	0.998985
Esrrg	0.13906	0.998985
Gm2824	0.198064	0.998985
Eif2a	0.0986026	0.998985
Gng4	-0.129254	0.998985
Asph	0.0887663	0.998985
Prkar1b	-0.0999704	0.998985
Zfp653	-0.103879	0.998985
1700085D07Rik	0.169833	0.998985
Gm49915	0.253467	0.998985
Apoo	0.0910646	0.998985
Lrrn2	-0.129949	0.998985
Gm16701	-0.165037	0.998985
Taf13	0.177437	0.998985
Tbl1x	-0.0742311	0.998985
Prelid3b	-0.334668	0.998985
Crtc1	-0.114669	0.998985
Cfap43	0.428785	0.998985
4933428G20Rik	-0.283581	0.998985
Cers1	-0.118598	0.998985
Plpp6	0.242238	0.998985
Iqck	0.239961	0.998985
Grik5	-0.0697693	0.998985
Klhdc2	0.079039	0.998985
Cxxc1	-0.11902	0.998985
Serpine2	0.180811	0.998985
1110046J04Rik	0.14975	0.998985
Bcr	-0.100392	0.998985
Nmnat1	-0.22329	0.998985
Tnfrsf19	0.100973	0.998985
Pla2g5	-0.312738	0.998985
8030451A03Rik	-0.291509	0.998985
Gm15461	0.208377	0.998985
Zfp385a	-0.181801	0.998985
Rbfox3	-0.110487	0.998985
Lrrc27	-0.234897	0.998985
Fam114a2	-0.109222	0.998985
Dysf	-0.236529	0.998985
A830092H15Rik	0.264302	0.998985
Bora	0.177599	0.998985
E2f6	-0.144891	0.998985
Dtnbos	0.226699	0.998985
Sik1	0.22445	0.998985
Tle3	-0.18775	0.998985
Gpr18	0.192757	0.998985
Gm14798	0.141148	0.998985
Ipo9	-0.0882841	0.998985
Gm48765	0.175382	0.998985
Trps1	0.257743	0.998985
Slc35f6	-0.150065	0.998985
Tmem114	-0.306155	0.998985
Mfn1	-0.0844202	0.998985
Rell1	0.224843	0.998985
Mtch2	0.084851	0.998985
Zbtb8os	0.174493	0.998985
Abca2	-0.113994	0.998985
Gm42817	0.325536	0.998985
Spats2	0.109364	0.998985
Dnajc25	0.115063	0.998985
Fancc	0.101611	0.998985
Adgrg2	-0.474419	0.998985
Glrx5	0.214683	0.998985
Smim15	-0.27006	0.998985
Tmem30c	-0.254009	0.998985
Stard7	-0.101841	0.998985
Sap25	-0.229028	0.998985
1600010M07Rik	0.127165	0.998985
Gm48956	0.291196	0.998985
Ccz1	0.0831726	0.998985
Negr1	-0.136766	0.998985
Gm41609	0.156102	0.998985
Mmd2	-0.132147	0.998985
Irf2bpl	0.189814	0.998985
Wdcp	0.130546	0.998985
Pald1	-0.239341	0.998985
Galnt2	-0.0932788	0.998985
Platr31	0.155589	0.998985
Eif6	-0.207077	0.998985
St6gal1	0.207452	0.998985
Pogk	-0.122949	0.998985
Mgat5b	-0.147702	0.998985
Cd276	-0.123426	0.998985
Selenot	0.13784	0.998985
Gm31305	0.230983	0.998985
Sbf1	-0.131291	0.998985
Syn3	-0.162215	0.998985
Eid1	0.181199	0.998985
Mcm7	0.203175	0.998985
Trim66	-0.136911	0.998985
Hmgcs1	0.0987034	0.998985
Hypk	0.179747	0.998985
Gm50013	0.155344	0.998985
Slc2a1	0.200861	0.998985
Ggps1	0.181106	0.998985
1300017J02Rik	0.236387	0.998985
Malat1	0.120211	0.998985
Zdhhc16	-0.148233	0.998985
Cdh18	0.144664	0.998985
Pja2	0.0549335	0.998985
1500026H17Rik	0.185831	0.998985
Gm15624	-0.258416	0.998985
Chrd	-0.144777	0.998985
Fam3c	0.126575	0.998985
Mctp2	0.25482	0.998985
Tec	-0.352247	0.998985
Diras2	0.157188	0.998985
Mdk	0.251559	0.998985
Styx	0.0944874	0.998985
Rhob	0.235955	0.998985
Shisal1	-0.147102	0.998985
Faap100	-0.17472	0.998985
Ccdc173	0.138197	0.998985
Asnsd1	-0.232923	0.998985
Ehmt1	-0.0603035	0.998985
Cep250	-0.15632	0.998985
Gm13008	0.331649	0.998985
Sidt2	-0.111546	0.998985
Tmem243	0.165047	0.998985
Zfp442	0.187256	0.998985
Map6	-0.0849587	0.998985
Mrpl53	0.171792	0.998985
Fhl1	-0.107757	0.998985
Fbxw9	-0.152658	0.998985
Junos	0.213051	0.998985
Zmym3	-0.115249	0.998985
Traf3	-0.105983	0.998985
Klhl36	0.258738	0.998985
Pqlc2	-0.125854	0.998985
Actr1b	-0.106983	0.998985
Armc10	-0.121379	0.998985
Mpdz	-0.117224	0.998985
Hydin	0.479485	0.998985
Unc5d	-0.124512	0.998985
Gm15672	-0.251506	0.998985
Acyp1	0.270508	0.998985
Gm32786	-0.155104	0.998985
Cog5	0.11371	0.998985
Chst15	0.151819	0.998985
Gm47167	0.191874	0.998985
2700054A10Rik	-0.0940124	0.998985
Ackr4	0.151453	0.998985
Abcb1b	0.222912	0.998985
Sema4d	-0.0915014	0.998985
Cbl	-0.0673092	0.998985
Gstm5	0.255142	0.998985
Adamtsl3	-0.186192	0.998985
Bbs5	0.120228	0.998985
Gm9993	0.259259	0.998985
Cpped1	0.124738	0.998985
Kcnh4	-0.207763	0.998985
Gcnt7	0.223562	0.998985
Aldh6a1	0.160082	0.998985
Tfpt	-0.152969	0.998985
Col16a1	0.272693	0.998985
Mfsd13a	-0.118303	0.998985
Wscd1	-0.194673	0.998985
Rnf146	0.122113	0.998985
4930532G15Rik	0.275594	0.998985
Ubr4	-0.108957	0.998985
4430402I18Rik	0.181728	0.998985
Crybb3	-0.170889	0.998985
Sez6l	-0.101501	0.998985
Mzt1	0.179669	0.998985
Gabpb1	-0.102066	0.998985
Zfp202	-0.203907	0.998985
Akap11	0.0579937	0.998985
Qpctl	-0.146114	0.998985
Hgsnat	-0.0839112	0.998985
Golm1	-0.266311	0.998985
Olfm2	-0.110454	0.998985
Sra1	-0.139862	0.998985
Calcoco1	0.129173	0.998985
Ttbk1	-0.0850592	0.998985
St3gal4	-0.231357	0.998985
Snrnp70	-0.0825717	0.998985
Clec16a	-0.13724	0.998985
Gm15513	-0.170205	0.998985
Atp8b2	-0.125645	0.998985
Zfp39	0.189926	0.998985
Tbkbp1	-0.125061	0.998985
Stat4	-0.322009	0.998985
Agpat3	-0.0908105	0.998985
Rab28	0.0907588	0.998985
Itch	0.0647691	0.998985
Wasl	0.118513	0.998985
Anks1	-0.0758006	0.998985
Il18bp	0.175541	0.998985
Tmem47	0.177265	0.998985
Hcn4	-0.37426	0.998985
Ruvbl1	-0.129469	0.998985
Kif1a	-0.0918392	0.998985
Mid2	0.100996	0.998985
Ctnna3	0.169888	0.998985
Jag2	-0.111267	0.998985
Slc26a6	-0.22818	0.998985
Ints12	0.162852	0.998985
Diablo	-0.129346	0.998985
H2afy2	-0.0803338	0.998985
Snx21	0.155102	0.998985
Lrp3	-0.103986	0.998985
Faah	-0.090032	0.998985
Mospd2	0.0797077	0.998985
Ccar1	-0.0679569	0.998985
Zfp719	0.109363	0.998985
Umps	-0.133063	0.998985
Pld3	-0.111534	0.998985
Zfp276	-0.105976	0.998985
Nav1	-0.131211	0.998985
Rabgap1	-0.0532175	0.998985
Gga2	-0.0709873	0.998985
Gm16552	0.126551	0.998985
Ablim1	-0.0891831	0.998985
Zfp944	0.105908	0.998985
Zfp518a	0.134971	0.998985
Man2a2	-0.0992722	0.998985
Jazf1	-0.0928177	0.998985
Mvp	-0.12109	0.998985
Adamts3	-0.138702	0.998985
Ubtd1	-0.167403	0.998985
Ndufb3	0.142048	0.998985
Lmbr1	0.0857934	0.998985
Setdb1	-0.0880241	0.998985
Dpy30	0.148145	0.998985
Pafah2	-0.186493	0.998985
Jrkl	0.261145	0.998985
Bclaf3	-0.0942664	0.998985
Wdr95	0.115856	0.998985
Srrm3	-0.0573864	0.998985
Eral1	0.154175	0.998985
Aph1b	0.20298	0.998985
Ripk2	0.103884	0.998985
Gas7	-0.101665	0.998985
Msh6	0.195987	0.998985
Pex7	-0.079067	0.998985
Churc1	0.331263	0.998985
Yy1	-0.0756463	0.998985
Pura	0.139525	0.998985
Adnp2	0.115841	0.998985
Rad51ap2	0.124852	0.998985
Ubxn6	-0.138993	0.998985
Abhd17b	0.16153	0.998985
Zfp281	0.17592	0.998985
Slc25a32	0.0960128	0.998985
Hsbp1	0.151656	0.998985
Zscan26	0.162869	0.998985
Cdc42se2	0.0548494	0.998985
Csrnp3	0.0617435	0.998985
Mospd1	0.154217	0.998985
Mtm1	0.144277	0.998985
Morf4l1	0.0821161	0.998985
Plxna1	-0.136312	0.998985
Ncln	-0.136104	0.998985
Ccnyl1	-0.09963	0.998985
Srl	-0.18923	0.998985
4933406C10Rik	0.157536	0.998985
Cacna1g	-0.169083	0.998985
Gm9929	0.142815	0.998985
Tpi1	0.145185	0.998985
Smim18	0.254378	0.998985
Syn2	0.108424	0.998985
Jund	0.282159	0.998985
Palm	-0.075097	0.998985
Phf12	-0.061736	0.998985
Armc6	-0.140698	0.998985
Sltm	-0.04363	0.998985
Gtpbp1	0.107513	0.998985
Aifm3	0.266733	0.998985
Tpmt	0.214321	0.998985
Fan1	0.124792	0.998985
Bclaf1	-0.0631345	0.998985
Cdk20	-0.16508	0.998985
Gnpda1	0.117741	0.998985
Zfp322a	0.105607	0.998985
AC171003.1	0.264068	0.998985
Cyth1	-0.0850926	0.998985
Add2	-0.0972534	0.998985
Zfp995	0.109409	0.998985
Actr3b	-0.0672676	0.998985
Chd7	0.258064	0.998985
Zdhhc3	-0.0816997	0.998985
Ghr	-0.0890195	0.998985
Acad10	0.160811	0.998985
Fam129b	-0.120997	0.998985
Caprin2	0.127652	0.998985
Fam222b	-0.0688404	0.998985
Dsel	0.167263	0.998985
Plxna4	-0.113441	0.998985
Gm7072	-0.131121	0.998985
Trim62	-0.242845	0.998985
B130034C11Rik	0.313213	0.998985
Gpr89	-0.0984135	0.998985
Armcx5	0.144536	0.998985
Dtd2	0.291914	0.998985
Helb	0.234363	0.998985
Mak16	-0.15433	0.998985
N4bp2	-0.175473	0.998985
Nop10	0.231276	0.998985
Bmp6	0.34981	0.998985
Gpc5	-0.222275	0.998985
Rnf185	0.0900167	0.998985
Celsr2	-0.109623	0.998985
Hcn2	0.227835	0.998985
Yipf5	0.100566	0.998985
Slc2a12	0.239598	0.998985
Rnf7	0.207623	0.998985
A630072M18Rik	0.201774	0.998985
Tbc1d14	-0.0834463	0.998985
Alkbh2	0.206289	0.998985
A330076H08Rik	-0.112199	0.998985
Hmces	-0.0879813	0.998985
Sestd1	-0.0918777	0.998985
Maml1	-0.135372	0.998985
Bet1	0.171866	0.998985
Rcn1	-0.3219	0.998985
Irak2	0.160543	0.998985
Spata24	0.1678	0.998985
Gm50163	0.227344	0.998985
Ralgds	-0.112334	0.998985
Gm13963	0.168509	0.998985
Cnih4	-0.123844	0.998985
Gm15345	0.417395	0.998985
Erich6	-0.153058	0.998985
Cdk2ap1	-0.123176	0.998985
Lmln	-0.121532	0.998985
Riok2	0.105234	0.998985
Ndufa9	-0.13106	0.998985
Gm16316	0.225911	0.998985
Gm48914	0.270314	0.998985
Ltn1	-0.0969706	0.998985
Aasdhppt	0.184446	0.998985
Cmc2	-0.225558	0.998985
Rps6ka5	0.151462	0.998985
Elac2	-0.123899	0.998985
Osbpl11	-0.121462	0.998985
Glmn	0.0977388	0.998985
Gm15537	0.241051	0.998985
Zfp956	0.104	0.998985
Fn3k	0.218022	0.998985
Amn1	0.0983149	0.998985
Aar2	-0.123906	0.998985
AY036118	-0.134901	0.998985
Taf6l	-0.189027	0.998985
Fbxl13	0.384191	0.998985
Gm36279	0.17323	0.998985
Tubb5	-0.15992	0.998985
Fxyd4	0.317108	0.998985
Inpp5a	-0.0943016	0.998985
Evl	-0.0754538	0.998985
Trpc4ap	-0.0865282	0.998985
Kat2a	-0.113779	0.998985
Trp53rka	0.230112	0.998985
Wrap73	-0.115754	0.998985
Pbld2	0.247953	0.998985
Eif3g	-0.232586	0.998985
Abca3	-0.107896	0.998985
Corin	-0.278745	0.998985
Tspan17	-0.151943	0.998985
Gm50214	-0.222257	0.998985
Nf2	-0.100512	0.998985
Mtcp1	0.1916	0.998985
Rasgrp2	-0.243134	0.998985
Wnt2b	0.211545	0.998985
Lyrm7	0.181521	0.998985
Trabd2b	0.278222	0.998985
Ptprm	0.154388	0.998985
Fam228b	-0.236303	0.998985
Dstn	0.0913763	0.998985
Lrrc75b	-0.375961	0.998985
Abhd14b	0.230263	0.998985
Rnpep	0.100055	0.998985
Alg2	0.134378	0.998985
Ssrp1	-0.105057	0.998985
Ankef1	0.204229	0.998985
Ndc1	-0.131174	0.998985
Kirrel3	-0.103682	0.998985
C730034F03Rik	0.194056	0.998985
Gm17135	0.15531	0.998985
D5Ertd615e	0.203951	0.998985
A330032B11Rik	0.152148	0.998985
Gm12239	0.256983	0.998985
Zfp652	0.0602999	0.998985
Nsmce3	0.227036	0.998985
Gm4419	0.311998	0.998985
Rangap1	-0.0830433	0.998985
Herpud2	0.0928009	0.998985
Zfp384	-0.103898	0.998985
Ccdc71l	0.370904	0.998985
Crocc	-0.0747025	0.998985
Ldlr	0.141406	0.998985
Hnrnpul1	-0.0994021	0.998985
Zdhhc9	0.0756153	0.998985
R74862	-0.201252	0.998985
Rundc3a	-0.15788	0.998985
Htr2c	0.496859	0.998985
Tmem9	0.154732	0.998985
Rab33b	-0.202821	0.998985
Cnnm3	-0.132863	0.998985
Eif4g3	0.0855629	0.998985
B3gat1	-0.0805294	0.998985
Wdr41	-0.0760087	0.998985
Mtln	0.187944	0.998985
Col4a2	-0.1399	0.998985
Ehmt2	-0.0899711	0.998985
Fndc5	0.139341	0.998985
Usp46os2	0.247388	0.998985
Gm15411	0.252976	0.998985
Gm17090	0.289302	0.998985
Bnip3	0.133526	0.998985
Adipor2	0.114418	0.998985
Vldlr	-0.116543	0.998985
Gemin8	0.160306	0.998985
Paf1	-0.122845	0.998985
Gm8066	0.284458	0.998985
Tmx4	0.0802851	0.998985
Polr2a	0.105854	0.998985
Cyc1	-0.196491	0.998985
Uchl3	-0.0759981	0.998985
Anapc5	-0.0805586	0.998985
Ints1	-0.16895	0.998985
Kcnab1	0.25664	0.998985
B3gnt2	-0.119214	0.998985
Parm1	0.208079	0.998985
Gm46218	0.120497	0.998985
Usp54	0.0851805	0.998985
Memo1	-0.0625538	0.998985
A230087F16Rik	-0.197731	0.998985
BC005561	0.181585	0.998985
Angptl6	-0.29271	0.998985
Gm14636	0.112987	0.998985
Sla	-0.630617	0.998985
Eno1	0.105132	0.998985
Maml2	0.164363	0.998985
Psmc6	0.10613	0.998985
Gda	0.0917629	0.998985
Clec18a	-0.274501	0.998985
Ralb	-0.150378	0.998985
Col24a1	-0.158037	0.998985
Afg3l2	-0.0920693	0.998985
Rab21	0.0894214	0.998985
Brms1l	0.0730818	0.998985
Gm15738	0.172196	0.998985
Tsnaxip1	0.288721	0.998985
Lama3	0.27077	0.998985
Gm12526	0.279043	0.998985
Gm15494	0.293373	0.998985
Pnck	-0.178035	0.998985
Akap9	-0.0765215	0.998985
B230217O12Rik	-0.140172	0.998985
Zfp27	0.164621	0.998985
Gfpt1	0.0666691	0.998985
Gm42439	0.157471	0.998985
Dennd4c	0.0823887	0.998985
Hcrtr1	-0.249085	0.998985
Immp2l	0.0863779	0.998985
Gm12089	0.163247	0.998985
Zc3h7a	-0.0674281	0.998985
Nipsnap1	-0.0732098	0.998985
Armcx3	0.141471	0.998985
Pgd	-0.137356	0.998985
Mrm1	-0.205313	0.998985
Ankrd29	0.192554	0.998985
Cdo1	-0.157747	0.998985
Adamts18	-0.24508	0.998985
A930012L18Rik	-0.237852	0.998985
Siva1	0.259507	0.998985
Gpat4	-0.110122	0.998985
Noct	0.202794	0.998985
Dpysl5	-0.212394	0.998985
Timm50	-0.237946	0.998985
Grip2	-0.112111	0.998985
Ube2d1	-0.0721473	0.998985
Vps33a	-0.0826141	0.998985
Srrm1	-0.0546777	0.998985
Zfp658	0.200486	0.998985
Fam118b	-0.0832635	0.998985
Tdrd5	0.27833	0.998985
Ghdc	-0.274198	0.998985
Klhl2	0.0907434	0.998985
Tsks	0.225597	0.998985
Ncdn	-0.136621	0.998985
Atrnl1	-0.106296	0.998985
Trpc1	0.0696679	0.998985
Shank3	-0.0902336	0.998985
Zfp334	-0.120831	0.998985
Spire1	-0.0809088	0.998985
Gm49359	0.102581	0.998985
Oxnad1	-0.158211	0.998985
Col18a1	-0.276291	0.998985
Stk19	-0.0864141	0.998985
Mfap3	0.107312	0.998985
Pde2a	-0.093859	0.998985
Rcan1	-0.113796	0.998985
Vwa5b1	-0.201347	0.998985
Zfhx4	-0.31633	0.998985
Svil	0.322461	0.998985
Heatr6	-0.0781831	0.998985
Sass6	0.132547	0.998985
Gm15243	0.164171	0.998985
Ciao3	0.154692	0.998985
Ddx5	-0.0935416	0.998985
Rpl7l1	0.149348	0.998985
Ppp2r3a	0.0755696	0.998985
Erlin1	-0.0804277	0.998985
Soga1	-0.181636	0.998985
Gm39469	0.0971266	0.998985
Nvl	0.103988	0.998985
Ash2l	-0.0872087	0.998985
Gm16152	0.139762	0.998985
Syp	-0.0880051	0.998985
Fam76a	0.0895628	0.998985
Nwd1	0.343739	0.998985
Dennd5a	-0.0740986	0.998985
Yap1	0.25775	0.998985
Ttc1	-0.1162	0.998985
Atp6ap1	0.124309	0.998985
E130304I02Rik	-0.169133	0.998985
Gm26981	0.185934	0.998985
Katnbl1	0.0889593	0.998985
Ube2v2	0.0629938	0.998985
Immp1l	0.136145	0.998985
Eef1d	-0.140937	0.998985
Deptor	0.167239	0.998985
Gm26917	-0.154904	0.998985
Itgb3bp	0.167954	0.998985
Mettl27	0.241619	0.998985
Cep78	0.102274	0.998985
Uevld	0.133462	0.998985
Dnajc7	-0.060499	0.998985
Rasgef1b	-0.119167	0.998985
Fam120a	-0.0791091	0.998985
Tmem104	-0.103314	0.998985
2900089D17Rik	-0.133207	0.998985
Ccdc13	-0.121633	0.998985
Acad11	0.119843	0.998985
D830025C05Rik	0.297211	0.998985
Rnd1	-0.156687	0.998985
Stau1	-0.0697509	0.998985
3830406C13Rik	0.176138	0.998985
Sh2b2	-0.158413	0.998985
Stimate	-0.0674978	0.998985
Sp3	-0.0740385	0.998985
Gm33524	-0.175606	0.998985
Pnldc1	0.138084	0.998985
Gm47272	0.214453	0.998985
E130309D02Rik	-0.140534	0.998985
A030001D20Rik	-0.273158	0.998985
Tmem29	0.0885894	0.998985
Alg6	0.110748	0.998985
Eml4	-0.0758045	0.998985
Eif4g2	-0.0981182	0.998985
Gusb	-0.168406	0.998985
Hmgcr	0.0948663	0.998985
Gm43847	-0.213442	0.998985
Apool	0.2847	0.998985
Ppargc1a	0.112255	0.998985
Nipal3	0.120437	0.998985
Slc25a27	0.101409	0.998985
Borcs5	0.087921	0.998985
Lrrtm3	0.0620465	0.998985
Rtn3	0.0482904	0.998985
Rad1	-0.208737	0.998985
Vegfd	0.281899	0.998985
Grn	0.17613	0.998985
Insig2	0.119238	0.998985
Gm33696	-0.338841	0.998985
Ccdc60	0.444839	0.998985
Hells	-0.148529	0.998985
Rprd2	0.0695097	0.998985
Syt2	-0.190836	0.998985
Srsf12	-0.104434	0.998985
Slc30a4	0.161018	0.998985
Gm46102	-0.200583	0.998985
Rnf103	0.0992883	0.998985
9330158H04Rik	0.250299	0.998985
Lrrc58	0.0932253	0.998985
Rpl37a	0.136139	0.998985
Psmd12	0.0773071	0.998985
Os9	-0.0675972	0.998985
Akt3	0.052809	0.998985
Nkap	0.09947	0.998985
2007-03-01	-0.0636144	0.998985
Dpy19l1	0.109887	0.998985
Tsga10	-0.0783959	0.998985
Col11a1	-0.232145	0.998985
Slc8a3	-0.117058	0.998985
Snx12	0.101093	0.998985
Nup210	-0.0939379	0.998985
Dync1i2	-0.0595719	0.998985
Spag17	0.490371	0.998985
Cwh43	-0.157394	0.998985
Csf1	-0.274628	0.998985
Tvp23b	0.143759	0.998985
Gm42560	0.159261	0.998985
Morn1	0.106295	0.998985
Coq10a	0.161707	0.998985
Pacsin2	-0.121422	0.998985
Gm26954	0.167703	0.998985
Kif9	0.147309	0.998985
Fam124a	-0.156988	0.998985
Plekhm3	0.0757762	0.998985
Gm6260	0.231237	0.998985
Slc5a6	-0.206437	0.998985
Bfar	0.0885386	0.998985
Nipsnap2	0.101187	0.998985
Med6	0.117817	0.998985
Ddb2	0.0928447	0.998985
Rbmxl1	0.189965	0.998985
Gm31522	-0.193472	0.998985
Pigk	0.241976	0.998985
Zfp236	-0.0679313	0.998985
Tmem267	-0.381357	0.998985
Abtb2	-0.223803	0.998985
Stxbp5l	0.112788	0.998985
Stag2	0.0730115	0.998985
Zfp59	-0.168711	0.998985
Rasal1	-0.127187	0.998985
Net1	0.195165	0.998985
Lrp11	0.0598123	0.998985
Peg13	0.205389	0.998985
Alkbh7	0.255682	0.998985
Ampd2	-0.148793	0.998985
Mrpl2	0.242717	0.998985
Kdm4b	-0.0688382	0.998985
Gm44686	0.110346	0.998985
Kctd18	0.148563	0.998985
Fbxo22	-0.112033	0.998985
Tmem63b	-0.0705995	0.998985
Gm26631	0.17807	0.998985
Rnf112	-0.0988475	0.998985
Mxd4	-0.117141	0.998985
Dhrs7	0.259607	0.998985
Plag1	0.145747	0.998985
Pdcl	0.199911	0.998985
Cox6a1	0.145679	0.998985
Yipf1	-0.0933693	0.998985
5730405O15Rik	0.241732	0.998985
Dnah17	-0.190302	0.998985
Kif1c	-0.119354	0.998985
Ubtf	-0.101187	0.998985
Wnk1	-0.0786478	0.998985
Lsm3	0.151043	0.998985
Gal3st1	0.280373	0.998985
Npnt	-0.247122	0.998985
Gm5089	0.230114	0.998985
Ubxn2b	0.104664	0.998985
Prdx4	0.244305	0.998985
Cacna1i	-0.148479	0.998985
Ube2q1	-0.119514	0.998985
Gm15511	0.278804	0.998985
Supt20	0.0660492	0.998985
Diaph1	-0.107443	0.998985
Gm16725	0.290876	0.998985
Gm16185	0.223206	0.998985
Washc4	-0.0819462	0.998985
Pibf1	0.0704127	0.998985
Rbis	0.16303	0.998985
Gm10658	0.212393	0.998985
Gm16068	0.171576	0.998985
Nol9	-0.0883192	0.998985
Kdsr	0.0915183	0.998985
Epb41l1	-0.0820079	0.998985
Gripap1	-0.065819	0.998985
Trmt10b	0.102484	0.998985
Wdr13	-0.0817217	0.998985
Gm20470	0.136265	0.998985
Ahdc1	-0.109733	0.998985
Cox7b	0.150394	0.998985
Vxn	0.138261	0.998985
Prrc1	0.129035	0.998985
Elavl4	0.0947109	0.998985
Gm17202	0.173121	0.998985
Gm48957	0.145882	0.998985
Lrp8	-0.0984683	0.998985
Zfp438	0.0892539	0.998985
Dctn4	0.0847819	0.998985
Ccm2	-0.128614	0.998985
Mrps30	0.172675	0.998985
Zfat	-0.0907642	0.998985
Bbs1	0.132721	0.998985
Gsap	0.219761	0.998985
Lbr	0.113845	0.998985
Plekho1	0.142377	0.998985
Ripor1	-0.103081	0.998985
Adcy8	0.0894832	0.998985
Dedd	-0.132746	0.998985
Gm26910	0.350411	0.998985
Wdr77	-0.119162	0.998985
Cog4	0.0632153	0.998985
Rab10os	0.132415	0.998985
Heatr3	-0.0618975	0.998985
Lamp1	0.0886659	0.998985
Lrp10	0.214049	0.998985
Prickle4	0.221285	0.998985
Ndfip1	0.0938311	0.998985
Kcnk9	-0.0989906	0.998985
Mob3b	0.284747	0.998985
Tbc1d17	-0.130532	0.998985
Mro	0.38288	0.998985
Gm34868	0.150142	0.998985
Dnajb14	0.0811565	0.998985
Zfand5	0.0745789	0.998985
Xrn2	-0.0785365	0.998985
Gpn1	-0.106153	0.998985
Nkiras1	0.157082	0.998985
2900005J15Rik	0.351801	0.998985
2510009E07Rik	-0.114923	0.998985
Rnft1	0.0884887	0.998985
Maco1	0.0532181	0.998985
Map9	-0.123575	0.998985
Nasp	-0.102059	0.998985
Gm15458	0.206395	0.998985
Ptrh2	0.164766	0.998985
Thoc1	0.0648329	0.998985
Nfx1	-0.0637922	0.998985
Nap1l2	0.283595	0.998985
Ubac1	-0.0868759	0.998985
Ptp4a2	0.0678217	0.998985
Polr3k	-0.141768	0.998985
AC135859.1	-0.161255	0.998985
Iglon5	-0.108336	0.998985
Aldh5a1	-0.14715	0.998985
2810049E08Rik	-0.140678	0.998985
Itga2	0.23445	0.998985
Dhx9	-0.0813834	0.998985
Cacna1b	-0.0971722	0.998985
Nqo2	0.19049	0.998985
U2af2	-0.0932253	0.998985
Ackr1	-0.123571	0.998985
Zc4h2	0.156913	0.998985
Ahcyl2	-0.073874	0.998985
Skap1	0.197948	0.998985
Hic2	-0.0951274	0.998985
Ltk	0.139785	0.998985
Vps4a	-0.0956552	0.998985
Luc7l3	-0.0858618	0.998985
Ptpn21	0.158195	0.998985
Rimklb	-0.175578	0.998985
P4hb	-0.110012	0.998985
Slc22a3	-0.255089	0.998985
Cacng4	-0.304744	0.998985
Pelo	0.266195	0.998985
Golph3l	0.104332	0.998985
Sema3e	0.159971	0.998985
Leng1	0.193175	0.998985
Galntl6	0.150434	0.998985
Nfyc	0.0600206	0.998985
Wac	0.0557751	0.998985
Chst9	0.375094	0.998985
Oacyl	0.149725	0.998985
Prkar2a	0.0818536	0.998985
Nphp4	-0.0839495	0.998985
Gorasp1	-0.164813	0.998985
Hnrnph3	0.0752538	0.998985
1700094D03Rik	-0.190206	0.998985
Sptbn2	-0.12355	0.998985
Gm4681	0.206356	0.998985
Nop58	-0.0988783	0.998985
Gm26979	0.398286	0.998985
Ndufaf7	0.0950629	0.998985
Gm15418	0.247269	0.998985
Pdha1	-0.113653	0.998985
Rnf2	0.0832874	0.998985
Hacd3	-0.0550144	0.998985
Kcnip3	0.158139	0.998985
Magi3	-0.0888745	0.998985
Gm15489	0.108037	0.998985
Dync1h1	-0.0722107	0.998985
Gm42864	0.297692	0.998985
Nmb	-0.160842	0.998985
Asah2	0.174201	0.998985
Banp	-0.096143	0.998985
Gemin5	-0.0775214	0.998985
Clptm1l	-0.141389	0.998985
Tmem223	0.125036	0.998985
Gm44759	0.17377	0.998985
Gm45479	0.197458	0.998985
Ccnc	0.0990175	0.998985
Cwf19l1	-0.128724	0.998985
Pcnx	-0.0742937	0.998985
Smyd2	-0.116958	0.998985
Dst	-0.0708418	0.998985
Mlycd	-0.105267	0.998985
Fam20a	0.20887	0.998985
Exosc1	0.115661	0.998985
Taf3	-0.0881432	0.998985
Cfap299	0.33449	0.998985
Clcn7	-0.0745712	0.998985
Gm49527	0.166611	0.998985
Gm35188	0.150489	0.998985
Ddn	0.147173	0.998985
Gm29994	0.235037	0.998985
Atp6v0a2	-0.0840291	0.998985
Rnf220	0.114191	0.998985
Fuca2	0.129937	0.998985
Comt	-0.0691708	0.998985
Elp2	-0.0672131	0.998985
Crebzf	0.196737	0.998985
Atxn2l	-0.132846	0.998985
Kcmf1	0.0515222	0.998985
Tgfbr1	-0.19495	0.998985
Castor2	-0.0906267	0.998985
Ube2a	-0.118013	0.998985
Fgf5	0.225449	0.998985
Ppat	-0.138114	0.998985
Adamtsl4	0.232488	0.998985
A930024E05Rik	0.238564	0.998985
Gm49066	0.352346	0.998985
Spock3	0.0674589	0.998985
Tstd3	0.17139	0.998985
Cmc1	0.101433	0.998985
Adgrl1	-0.0804463	0.998985
Slc22a17	-0.0981207	0.998985
Ciz1	-0.101033	0.998985
2810001G20Rik	0.203098	0.998985
Rgl1	-0.106728	0.998985
Tmem256	0.156347	0.998985
Eif1ax	0.10659	0.998985
Xndc1	0.0746475	0.998985
Morn2	0.196892	0.998985
Gpatch4	-0.106639	0.998985
Trnau1ap	-0.100743	0.998985
Limd1	-0.124729	0.998985
Pls1	0.157792	0.998985
Gm31508	-0.1604	0.998985
A530016L24Rik	0.209886	0.998985
Slc45a4	-0.0918799	0.998985
Noc4l	-0.166513	0.998985
Sphk2	-0.164994	0.998985
Qsox1	-0.0952721	0.998985
Tnks	0.0786571	0.998985
Gm48350	-0.264884	0.998985
Baz1b	-0.0829967	0.998985
Zfp512b	-0.0783744	0.998985
Lrrc57	0.144185	0.998985
Dapk1	-0.0971088	0.998985
4930586N03Rik	0.135103	0.998985
Pclo	0.0783441	0.998985
Nif3l1	0.11168	0.998985
Gpi1	-0.142212	0.998985
Etv5	0.174277	0.998985
Zfp740	0.0844292	0.998985
Eif3c	-0.0739088	0.998985
Macf1	-0.0715998	0.998985
Gm43000	0.278296	0.998985
Ankrd13c	-0.0627305	0.998985
Blm	-0.114323	0.998985
Eepd1	0.191832	0.998985
Gm13052	-0.129525	0.998985
Prkd1	0.257949	0.998985
Synrg	0.0835454	0.998985
Sntb1	0.333945	0.998985
Gm8098	0.109148	0.998985
Snip1	-0.15012	0.998985
Gm10503	-0.14063	0.998985
Ccdc28a	0.129223	0.998985
Reep2	-0.0896229	0.998985
Cpa6	0.288575	0.998985
Ablim2	-0.0773337	0.998985
Rtn2	-0.15176	0.998985
Igsf11	-0.19264	0.998985
Mettl22	-0.119781	0.998985
Dcakd	-0.0795605	0.998985
Unk	-0.0901195	0.998985
Pcyox1	0.124866	0.998985
Snx13	0.0740508	0.998985
Puf60	0.129588	0.998985
Tex261	0.134682	0.998985
Gm31333	-0.204192	0.998985
Pard6b	0.162529	0.998985
Lipo3	-0.164088	0.998985
Ccbe1	-0.196205	0.998985
Zdhhc18	-0.0830799	0.998985
A330069K06Rik	0.223503	0.998985
Gm47320	0.495625	0.998985
Psd3	0.0724478	0.998985
Lonrf1	0.109681	0.998985
B4galt5	-0.0887238	0.998985
Crmp1	-0.126033	0.998985
Zfp560	0.127233	0.998985
Ppp4r2	0.0770827	0.998985
Gm45670	0.221244	0.998985
Paqr7	-0.132844	0.998985
E130308A19Rik	-0.0964166	0.998985
Gsdme	0.150592	0.998985
Crlf3	0.108954	0.998985
Macc1	0.277308	0.998985
Strap	-0.113938	0.998985
Myo10	0.212589	0.998985
Galc	0.12312	0.998985
Slc38a10	-0.11394	0.998985
Zfp260	0.101092	0.998985
Gm35554	0.178161	0.998985
2900097C17Rik	0.278649	0.998985
Cyp46a1	-0.137519	0.998985
Smpd3	-0.0863976	0.998985
Armh4	0.107489	0.998985
Abcd1	-0.151202	0.998985
Adipor1	0.0945336	0.998985
Prkx	-0.0904852	0.998985
Cct2	-0.110823	0.998985
Proca1	0.186838	0.998985
Robo2	-0.0932248	0.998985
Keap1	0.130604	0.998985
Slc25a29	-0.226686	0.998985
Spag7	-0.170288	0.998985
Sav1	0.138663	0.998985
Snap25	0.103245	0.998985
D130062J10Rik	0.198868	0.998985
Atrx	-0.067014	0.998985
Mamdc2	-0.204238	0.998985
Mapk7	-0.148009	0.998985
Phyhipl	0.0851786	0.998985
Mest	-0.113772	0.998985
Cyb5d2	0.148087	0.998985
Trpm4	-0.131096	0.998985
Sgcz	0.116023	0.998985
Gm26759	0.242303	0.998985
Rap2c	-0.132307	0.998985
Tm6sf1	-0.12714	0.998985
Kansl1l	0.123445	0.998985
Ubl4a	-0.206626	0.998985
Mthfd2l	0.105963	0.998985
Slc38a2	0.126348	0.998985
Inpp5e	-0.139453	0.998985
Gm26691	0.0947174	0.998985
Dusp5	0.206839	0.998985
Spop	0.0543574	0.998985
Mtmr4	-0.0891028	0.998985
Glis3	-0.178665	0.998985
Eya2	-0.259687	0.998985
Ppp2r2c	-0.111603	0.998985
Alg11	0.140974	0.998985
[truncated: 11,073 more rows]
