# Supplementary material for: Typical development of synaptic and neuronal properties can proceed without microglia in the cortex and thalamus
Source: Nat Neurosci. 2025 Jan 6;28(2):268–79. doi: 10.1038/s41593-024-01833-x (PMC11802452; doi:10.1038/s41593-024-01833-x)
Supplement: Supplementary file 5 — Supplementary Data 2 – Differential gene expression analysis comparing expression in inhibitory neurons in WT versus FIRE KO mice. [file 41593_2024_1833_MOESM5_ESM.xlsx]

## Sheet: inhibitory_neurons_KO_vs_WT_acc
gene	mousesex_genotype.log2FoldChange	mousesex_genotype adjusted p-value
Pdgfrl	2.30335	0.999999
Rorb	1.06951	0.999999
Fbn2	-0.763995	0.999999
Cck	0.70289	0.999999
Stk32b	-0.674318	0.999999
Gm14330	0.593786	0.999999
Tacr1	-0.615968	0.999999
Tmsb15b2	1.11873	0.999999
Shisa4	0.471901	0.999999
Pcdh11x	-0.245435	0.999999
Scg2	0.457465	0.999999
Klhl12	0.301422	0.999999
Tgfbr1	-0.512558	0.999999
Tomm20	0.382123	0.999999
Noc2l	-0.317902	0.999999
Zfp438	0.403242	0.999999
Crb1	-1.05998	0.999999
Tbc1d13	-0.395874	0.999999
Spag6l	-0.565991	0.999999
Pfkp	-0.204739	0.999999
Nrip3	0.245881	0.999999
Flna	-0.377604	0.999999
Lamtor1	0.529309	0.999999
Arl6ip4	-0.431941	0.999999
Rxfp1	-0.438271	0.999999
Cnot11	0.688426	0.999999
Gfra2	-0.440433	0.999999
Taco1	-0.525988	0.999999
Mttp	0.40216	0.999999
0610005C13Rik	0.933282	0.999999
Col12a1	-0.85297	0.999999
Taf6	0.360504	0.999999
Ctsl	0.426578	0.999999
C1qbp	-0.607567	0.999999
Lrrc4c	0.134792	0.999999
Uchl3	-0.233483	0.999999
Tm2d1	0.314609	0.999999
Tug1	0.391143	0.999999
Rtkn2	0.696459	0.999999
Gm15345	0.627488	0.999999
Map11	-0.472061	0.999999
Letm2	0.282419	0.999999
Ehbp1l1	-0.600119	0.999999
Pwwp2a	-0.23308	0.999999
Lrrc4	0.204958	0.999999
1810034E14Rik	0.342385	0.999999
Fbxo3	0.261289	0.999999
Mcrs1	-0.499317	0.999999
Dpf3	0.529593	0.999999
Serpine2	0.635178	0.999999
Cd63	0.686449	0.999999
1110065P20Rik	0.635409	0.999999
Cfap61	-0.738304	0.999999
Skap2	-1.04664	0.999999
6430590A07Rik	1.19432	0.999999
Noc3l	-0.374342	0.999999
Leprotl1	0.514313	0.999999
Slc26a6	-0.933021	0.999999
Zfp14	0.506962	0.999999
Drosha	-0.213259	0.999999
Sox1ot	0.270321	0.999999
Dpp10	-0.231167	0.999999
1110020A21Rik	0.856219	0.999999
Ddr2	0.746099	0.999999
Tmem126a	0.375858	0.999999
Pdap1	-0.527341	0.999999
Prkg2	-0.404331	0.999999
Bcat2	-0.4438	0.999999
Slc6a9	0.624026	0.999999
Hnrnpul1	-0.288284	0.999999
Fem1c	0.337663	0.999999
Rab1a	0.269423	0.999999
Hnrnpl	-0.202306	0.999999
Adora1	-0.509023	0.999999
A230004M16Rik	0.243721	0.999999
Tert	-0.841659	0.999999
Gm46123	1.04262	0.999999
Prkacb	0.183113	0.999999
Snhg20	0.412361	0.999999
Tpm4	0.534136	0.999999
Atp1b1	0.127656	0.999999
Pcdhb14	0.515662	0.999999
Gm47423	0.239846	0.999999
Eid2	1.04706	0.999999
Pstpip2	0.248538	0.999999
Gm49003	0.284664	0.999999
Mettl25	0.251607	0.999999
Atp6v0c	0.319769	0.999999
Cbx4	0.337451	0.999999
Gng12	-0.35399	0.999999
Zfp239	0.331858	0.999999
Bmpr2	-0.166279	0.999999
Prxl2c	0.317508	0.999999
Elmo2	-0.364761	0.999999
Per3	0.409032	0.999999
Leprot	0.607366	0.999999
Sf3a1	-0.304657	0.999999
Tnc	0.811301	0.999999
Gpc1	-0.264706	0.999999
Ppfia4	-0.183146	0.999999
Vat1l	-0.377371	0.999999
Numb	0.175507	0.999999
Tiam1	-0.130161	0.999999
Gm16337	0.418033	0.999999
Mrnip	-0.314926	0.999999
Xpnpep3	0.259503	0.999999
Nt5e	-0.360755	0.999999
Adrb1	0.489891	0.999999
Dtx2	-0.392855	0.999999
Gm28501	0.398505	0.999999
Creg1	0.554458	0.999999
Tubgcp3	0.249595	0.999999
Pofut2	-0.56321	0.999999
Crybg1	0.717993	0.999999
Tktl1	0.928852	0.999999
Kdm1b	-0.398162	0.999999
Gm48321	0.286248	0.999999
Gm49708	0.64184	0.999999
Asah2	0.331656	0.999999
Gm26512	0.699557	0.999999
Cdc14b	0.222135	0.999999
5031415H12Rik	0.373461	0.999999
Dnaaf4	-0.724989	0.999999
Ptpa	0.196653	0.999999
Galnt2	-0.201249	0.999999
Fam13a	0.219802	0.999999
Grik3	-0.197596	0.999999
Cit	0.186216	0.999999
As3mt	0.62848	0.999999
Gm28376	0.286455	0.999999
Eef1d	-0.367264	0.999999
Neurl1b	-0.559018	0.999999
Gm45025	0.27767	0.999999
B230217C12Rik	0.54666	0.999999
Slc40a1	-0.674804	0.999999
Fgd1	-0.304416	0.999999
Asic1	0.282054	0.999999
Zfp27	0.3609	0.999999
Hpcal1	-0.595203	0.999999
Gm45680	-0.608959	0.999999
Kirrel3	-0.186121	0.999999
Gramd1b	-0.164753	0.999999
Nedd4l	-0.152665	0.999999
Uba2	-0.219158	0.999999
9330179D12Rik	0.649917	0.999999
Rpl9	0.351216	0.999999
Kat2a	-0.351267	0.999999
Jrkl	0.636782	0.999999
Masp2	-0.516175	0.999999
Gm49417	0.25592	0.999999
Naaladl2	0.186341	0.999999
Tcerg1l	-0.244641	0.999999
Rnd3	-0.325258	0.999999
Pola1	-0.200455	0.999999
Kcnq3	-0.115623	0.999999
Bcl11a	-0.179332	0.999999
Gm12239	0.899404	0.999999
Dgke	0.281752	0.999999
Ftsj1	0.369912	0.999999
Ctu2	-0.368452	0.999999
Hif3a	0.638898	0.999999
Tmem56	-0.272224	0.999999
Capn11	-0.873238	0.999999
Bptf	-0.157697	0.999999
Abcb5	0.576772	0.999999
Bmt2	0.180668	0.999999
Cox7b	0.232907	0.999999
Plekho1	0.308572	0.999999
Nme2	-0.33225	0.999999
Tgfbr2	0.543999	0.999999
Nrbp1	-0.263064	0.999999
Pakap	-0.132091	0.999999
Dclre1a	0.425766	0.999999
Prlr	-0.638904	0.999999
Slc35b1	0.321261	0.999999
Pdcd7	0.392565	0.999999
Tex14	-0.651836	0.999999
Trafd1	0.20318	0.999999
Gart	0.30367	0.999999
9230112J17Rik	-0.803182	0.999999
Gsg1l	0.362606	0.999999
Cox8a	0.34102	0.999999
Bscl2	0.245688	0.999999
Exog	-0.44802	0.999999
Gm46367	0.233488	0.999999
Gm47371	0.524881	0.999999
Cdh9	0.169696	0.999999
Lsm3	0.426679	0.999999
Zfp61	-0.301036	0.999999
Slc36a4	0.322855	0.999999
Ndfip2	0.204423	0.999999
A830036E02Rik	-0.523097	0.999999
Zfp46	0.470649	0.999999
Haus5	0.81404	0.999999
Zfp146	0.587229	0.999999
Gcc2	0.172029	0.999999
Mfsd1	0.431568	0.999999
Psmb1	-0.274619	0.999999
Scand1	0.998578	0.999999
Anks6	-0.277408	0.999999
Cemip2	-0.334909	0.999999
Gm45904	0.350165	0.999999
Arpc1b	-0.631909	0.999999
Tdrd5	0.405313	0.999999
Grm4	-0.252475	0.999999
Camkmt	-0.138118	0.999999
Cdc42se1	0.603841	0.999999
Cyb5b	-0.194858	0.999999
Cacng5	-0.398308	0.999999
Gabrg2	0.149923	0.999999
Lpl	0.491125	0.999999
Tuft1	0.772651	0.999999
Nbeal1	0.146208	0.999999
Smarcc1	-0.173686	0.999999
Sumo2	0.191847	0.999999
Gm48855	-0.537473	0.999999
Map9	-0.261285	0.999999
Tpd52	-0.249879	0.999999
Rspry1	-0.150481	0.999999
Ppox	-0.411616	0.999999
Gm12027	-0.539559	0.999999
Gm7568	-0.455888	0.999999
Gm13963	0.22716	0.999999
Gm13832	0.272614	0.999999
Mettl5	0.48809	0.999999
Rab9	-0.454847	0.999999
1700016K05Rik	0.280051	0.999999
Rabac1	0.295382	0.999999
Mtmr4	-0.251123	0.999999
Zc2hc1a	0.185638	0.999999
Zbbx	-1.12882	0.999999
5430403G16Rik	-0.697719	0.999999
Smpd2	-0.896459	0.999999
B4gat1	0.512293	0.999999
2410002F23Rik	0.321756	0.999999
Asxl3	-0.184481	0.999999
Vegfa	0.279029	0.999999
Llph	-0.775926	0.999999
Samd5	-0.123404	0.999999
Ubqln1	-0.241558	0.999999
Gm13986	-0.374903	0.999999
Tmem50b	0.371279	0.999999
Ptgr2	0.316916	0.999999
Spata6	0.460325	0.999999
H2afy2	-0.235601	0.999999
Cfap43	0.785374	0.999999
Ttc13	-0.209001	0.999999
Gm32250	0.277516	0.999999
Gm13630	0.300927	0.999999
Klhl21	0.829716	0.999999
Tusc2	-0.734121	0.999999
Brdt	0.200479	0.999999
Zfp808	0.512492	0.999999
Golim4	-0.269719	0.999999
Emc6	0.612414	0.999999
Htr1f	-0.237779	0.999999
Slc35a5	-0.481757	0.999999
Dock5	-0.55956	0.999999
Ccdc71l	0.625967	0.999999
Adgrb2	-0.229852	0.999999
Rbp4	0.43161	0.999999
Capn1	0.621961	0.999999
Slc26a10	0.735971	0.999999
Tdrd7	-0.288573	0.999999
Tbxas1	-0.75534	0.999999
Pank3	0.239772	0.999999
1810026B05Rik	0.247681	0.999999
Ndufb7	-0.649855	0.999999
Sec61g	0.362207	0.999999
Dhx34	-0.573265	0.999999
Crcp	-0.311069	0.999999
Orc5	0.26309	0.999999
Gm16043	-0.536325	0.999999
Il34	-0.332082	0.999999
Thsd7a	-0.184611	0.999999
Zfand5	0.205681	0.999999
Klf7	0.208747	0.999999
Tbc1d9	0.168021	0.999999
Efr3b	-0.173433	0.999999
Celsr2	-0.294018	0.999999
Cox4i1	0.221858	0.999999
Slc27a4	-0.291156	0.999999
Pkp2	0.602446	0.999999
Slc4a9	0.778176	0.999999
Uros	-0.348151	0.999999
Trpc4	0.168878	0.999999
D2hgdh	-0.516987	0.999999
Ccdc173	0.304449	0.999999
Tmeff1	-0.151494	0.999999
Omg	0.521862	0.999999
Shq1	0.303182	0.999999
Faah	-0.183732	0.999999
Mthfd1	-0.220445	0.999999
Ankrd13d	-0.197133	0.999999
Fgd5	0.441388	0.999999
Nol7	-0.419297	0.999999
Eif4e2	0.276067	0.999999
Pcdhb17	-0.427352	0.999999
Sergef	-0.119718	0.999999
Gm29683	0.546638	0.999999
2210016F16Rik	0.654737	0.999999
Cdk7	-0.189065	0.999999
Pcnx4	-0.261425	0.999999
Snapc3	0.145589	0.999999
Gm15503	0.638848	0.999999
Cntnap4	0.186968	0.999999
Prrg3	0.429126	0.999999
Hps3	-0.331304	0.999999
Pdcd5	0.299397	0.999999
Eif3i	-0.36749	0.999999
Atl2	0.201954	0.999999
Nvl	0.159363	0.999999
Man2c1os	0.276111	0.999999
Nap1l1	-0.169129	0.999999
Cbll1	0.325279	0.999999
Rassf3	0.244563	0.999999
Arhgap24	-0.431846	0.999999
Kank2	0.503685	0.999999
C130026L21Rik	-0.521948	0.999999
Pou3f3	0.321161	0.999999
Mettl21c	-0.695202	0.999999
Spry2	0.38838	0.999999
Dlgap4	-0.139283	0.999999
Nrde2	-0.463681	0.999999
Hadha	0.17961	0.999999
Twistnb	0.342305	0.999999
Prtn3	-0.709101	0.999999
Gm49969	-0.266775	0.999999
D10Wsu102e	-0.186014	0.999999
Gm26918	0.418808	0.999999
Pcsk1n	0.268079	0.999999
Gm10550	0.323314	0.999999
Ptpn22	0.479728	0.999999
Itga2	-0.812054	0.999999
Phactr4	-0.33229	0.999999
Gm19605	0.500951	0.999999
Tube1	-0.484456	0.999999
Syt16	-0.143469	0.999999
Ccdc47	0.198539	0.999999
Eno4	0.501026	0.999999
Mapkbp1	-0.166253	0.999999
Gm48383	0.172705	0.999999
Gm45250	-0.686877	0.999999
Cmc1	0.288265	0.999999
Tfdp2	0.183251	0.999999
Zfp667	-0.408316	0.999999
Ppp4r2	0.162091	0.999999
Lgi2	0.207555	0.999999
Phldb1	-0.260057	0.999999
Slc22a17	-0.185146	0.999999
Gpat3	0.466833	0.999999
Gatd1	0.580022	0.999999
Nadk	-0.203161	0.999999
Eml1	-0.184571	0.999999
Ctnnd1	0.179646	0.999999
Pdcl3	-0.384445	0.999999
Rgs11	-0.20997	0.999999
Bex3	0.340806	0.999999
Cxxc4	-0.207655	0.999999
Ighmbp2	-0.362304	0.999999
Armcx5	0.276976	0.999999
Chadl	-0.492875	0.999999
Nabp1	0.423349	0.999999
Tle1	-0.191288	0.999999
Ddx20	-0.381028	0.999999
4933407K13Rik	0.36699	0.999999
Mtm1	0.229452	0.999999
Mettl17	0.264964	0.999999
Tmem208	0.23155	0.999999
Efcab2	0.260256	0.999999
Rbmxl1	0.408334	0.999999
Plcd4	0.636704	0.999999
Crhbp	0.29752	0.999999
Cep76	-0.531795	0.999999
Gm11802	-0.471985	0.999999
Cacna1e	-0.247049	0.999999
Rpl37a	0.309374	0.999999
Ccdc171	-0.200003	0.999999
Sgf29	-0.352847	0.999999
Rpl7l1	0.305306	0.999999
Shpk	-0.747487	0.999999
Natd1	0.428792	0.999999
Tmem161a	-0.260171	0.999999
Rimklb	-0.25145	0.999999
Gm4924	0.171764	0.999999
1700087M22Rik	0.511128	0.999999
Fam110b	-0.114106	0.999999
Rps29	-0.490526	0.999999
Lmo3	-0.247366	0.999999
Ostc	0.266611	0.999999
Lasp1	-0.236564	0.999999
Pigb	0.211016	0.999999
Reps2	-0.103733	0.999999
Wdfy2	0.18796	0.999999
Tsix	0.288287	0.999999
Bloc1s6	0.483815	0.999999
Tmem60	0.392693	0.999999
Apba2	-0.146662	0.999999
Zfp992	-0.429766	0.999999
Traf6	0.253421	0.999999
Zdhhc2	0.15426	0.999999
Rps6ka1	0.410029	0.999999
Zfp971	0.441194	0.999999
Imp3	0.427995	0.999999
Hdgf	0.270319	0.999999
Pgp	0.323072	0.999999
St8sia2	-0.247611	0.999999
Pck2	0.377857	0.999999
B4galt4	-0.277146	0.999999
Olfr1564	0.517682	0.999999
Tapbp	-0.697311	0.999999
Pfkfb4	-0.181226	0.999999
Lamp1	0.21751	0.999999
A530058N18Rik	0.170799	0.999999
Isg20l2	-0.48438	0.999999
Nox4	-0.775644	0.999999
Atxn7l3b	0.365429	0.999999
Nsdhl	-0.570141	0.999999
Sphkap	-0.212206	0.999999
Akr1b3	-0.323918	0.999999
Myt1l	-0.120321	0.999999
Cfap299	-0.470785	0.999999
Aqp11	0.550709	0.999999
Mical3	-0.0958842	0.999999
Atp6v1a	0.191236	0.999999
Gm37529	-0.399333	0.999999
Adam9	-0.234556	0.999999
Trmt2b	0.298937	0.999999
Pak6	0.193332	0.999999
St18	0.845026	0.999999
Cmss1	0.185357	0.999999
Med27	-0.167946	0.999999
Mir100hg	-0.136411	0.999999
Hs3st1	0.219448	0.999999
Gm47405	-0.31635	0.999999
Cnst	-0.231064	0.999999
D030068K23Rik	-0.520115	0.999999
Armc10	-0.380739	0.999999
Zfp523	0.164151	0.999999
Sh3pxd2b	-0.332838	0.999999
Dpf1	-0.300674	0.999999
Enah	0.0999518	0.999999
Prxl2a	0.337374	0.999999
Nop56	-0.193922	0.999999
4930532G15Rik	0.701881	0.999999
Fam20a	0.689161	0.999999
Crh	0.459118	0.999999
Paxip1	-0.254241	0.999999
Kdelr1	-0.294253	0.999999
Scly	0.331905	0.999999
Eif3a	-0.166908	0.999999
Calm1	0.233342	0.999999
Ubox5	-0.293883	0.999999
Dph3	0.409319	0.999999
4930415C11Rik	0.218537	0.999999
Utp20	-0.219447	0.999999
Slain2	0.195954	0.999999
Mettl1	-0.359304	0.999999
H2afz	0.320427	0.999999
Lyrm2	0.685668	0.999999
Blvrb	0.675621	0.999999
Eva1c	0.511448	0.999999
Rbl1	0.537804	0.999999
Selenok	0.273673	0.999999
BC028528	0.645892	0.999999
Trappc11	-0.222513	0.999999
Tmem229b	-0.21971	0.999999
Gdap2	-0.221925	0.999999
Mrps30	-0.480834	0.999999
Slc18a2	-0.590532	0.999999
Zscan20	-0.471868	0.999999
Abcc2	-0.72212	0.999999
Ube2i	-0.19759	0.999999
Sdhaf1	0.693901	0.999999
Scp2	0.259681	0.999999
Golga7	-0.279265	0.999999
Schip1	-0.195388	0.999999
Rusc1	-0.231945	0.999999
Abcf2	-0.379654	0.999999
Heatr5a	0.309666	0.999999
Emc1	0.312435	0.999999
Pgrmc1	0.361615	0.999999
Tagap	0.774269	0.999999
Carf	-0.205819	0.999999
Dph1	-0.597364	0.999999
Gm48350	-0.67274	0.999999
Gm50335	0.809609	0.999999
Maip1	0.382342	0.999999
Marcksl1	-0.608233	0.999999
Chsy1	-0.273352	0.999999
D330041H03Rik	0.289467	0.999999
Cdh6	-0.227301	0.999999
Adck5	-0.303196	0.999999
Crmp1	-0.155077	0.999999
Clip3	0.203903	0.999999
Tmem183a	-0.276211	0.999999
Casp8ap2	-0.265327	0.999999
Snx4	-0.177773	0.999999
Gm34304	0.452867	0.999999
Eef1akmt2	0.656422	0.999999
Ndufs3	0.19634	0.999999
Sst	0.436507	0.999999
Zfp276	-0.255957	0.999999
Dock7	0.100763	0.999999
Gabarapl1	0.319826	0.999999
Gm28055	0.70254	0.999999
Krr1	0.267407	0.999999
Pik3c2b	-0.179568	0.999999
2810049E08Rik	-0.196109	0.999999
Fam193a	-0.107797	0.999999
Eif3c	-0.219971	0.999999
Sel1l	0.159458	0.999999
Syt14	-0.155738	0.999999
Naf1	-0.312179	0.999999
Gm32442	-0.423869	0.999999
Pum3	0.253229	0.999999
4932438A13Rik	-0.139548	0.999999
Taf7	0.434171	0.999999
Cox6b1	-0.314935	0.999999
Fam192a	0.237535	0.999999
Ccnl1	-0.165154	0.999999
Cux2	-0.151638	0.999999
Hacd3	-0.140955	0.999999
Afmid	0.636332	0.999999
5830448L01Rik	-0.691669	0.999999
Nat10	-0.229172	0.999999
Ints13	0.245715	0.999999
Cluh	-0.206709	0.999999
Hsf2	0.200236	0.999999
Zbtb45	-0.621741	0.999999
Cpsf7	-0.147314	0.999999
Gm34471	-0.419644	0.999999
Gm15283	0.265985	0.999999
Itgbl1	-0.297831	0.999999
Gm38505	0.194345	0.999999
Fam76a	0.180992	0.999999
Prcd	-0.592388	0.999999
Gtf2ird2	0.224603	0.999999
Cited2	0.490704	0.999999
Srgap3	-0.127684	0.999999
Fam78b	-0.200905	0.999999
Nup43	0.311667	0.999999
Atp6v1b2	0.151856	0.999999
Tmem204	0.434188	0.999999
Taf10	0.482561	0.999999
Wif1	0.42829	0.999999
Dnajc17	0.230381	0.999999
Zmym5	-0.173405	0.999999
Faim2	0.236488	0.999999
Smarca5	0.183866	0.999999
Srsf9	-0.342415	0.999999
Tpi1	0.231876	0.999999
Pde4a	-0.138483	0.999999
Ap4b1	-0.453879	0.999999
Stub1	-0.24595	0.999999
Stx4a	-0.294203	0.999999
Lrp2bp	-0.582776	0.999999
Fbxl12os	0.312354	0.999999
Cnih1	0.344642	0.999999
Adk	-0.225476	0.999999
Arl8a	-0.240586	0.999999
Slc5a3	-0.330279	0.999999
Taf9b	0.571841	0.999999
Tmed7	0.353075	0.999999
A930033H14Rik	-0.708161	0.999999
Per1	0.276237	0.999999
Cand1	-0.205308	0.999999
Ttll3	-0.419022	0.999999
Nckap5	-0.336559	0.999999
Fbxo34	0.137022	0.999999
Arhgap44	-0.134529	0.999999
Btf3	0.291563	0.999999
Ndrg3	-0.11276	0.999999
2002-09-01	-0.399457	0.999999
Cflar	-0.741129	0.999999
Pura	0.183141	0.999999
2310022A10Rik	-0.291105	0.999999
Lima1	0.176043	0.999999
Mrs2	-0.217754	0.999999
Abhd8	0.333701	0.999999
D430041D05Rik	-0.15064	0.999999
P4hb	-0.306004	0.999999
Ccne2	0.354627	0.999999
Mrps23	0.430882	0.999999
Rexo2	-0.265226	0.999999
Ccdc189	0.735578	0.999999
Fam222a	-0.281816	0.999999
Lnpep	-0.115545	0.999999
C330018D20Rik	0.462016	0.999999
Pnoc	0.249776	0.999999
Rbm28	-0.184103	0.999999
Ift22	-0.358566	0.999999
Spop	0.130563	0.999999
Preb	0.192201	0.999999
Sowaha	-0.677197	0.999999
Stxbp4	0.169347	0.999999
Rap1gapos	-0.449979	0.999999
Dmc1	-0.409525	0.999999
Rad17	0.172061	0.999999
Gm16853	0.500477	0.999999
Gm26608	-0.704345	0.999999
Washc3	-0.300452	0.999999
Mcat	-0.488734	0.999999
Gm41496	-0.663979	0.999999
Junos	0.298953	0.999999
Dna2	0.344416	0.999999
AC132307.1	0.576997	0.999999
Akr1b10	0.397725	0.999999
Itga9	0.186846	0.999999
Poc5	-0.260935	0.999999
Piezo2	-0.547573	0.999999
Gm26981	0.276365	0.999999
Gm14858	0.261723	0.999999
Cetn3	-0.232629	0.999999
Megf8	-0.203428	0.999999
Ppfibp1	-0.209026	0.999999
Lactb2	0.202906	0.999999
Trim28	-0.314903	0.999999
Kdm5b	-0.130251	0.999999
Gm41231	0.324521	0.999999
Gm15952	0.192623	0.999999
Coq10a	0.246017	0.999999
Cog3	0.15661	0.999999
Bbip1	-0.214982	0.999999
Nub1	0.197446	0.999999
D430036J16Rik	-0.53976	0.999999
5730522E02Rik	-0.193568	0.999999
Cped1	-0.54985	0.999999
Cstf3	0.12612	0.999999
Trmt13	0.190264	0.999999
Cript	-0.332703	0.999999
Apoo	-0.169004	0.999999
Gm19410	0.244304	0.999999
Mcl1	0.360869	0.999999
Npy2r	0.419309	0.999999
Nova2	-0.155524	0.999999
Chchd10	-0.491306	0.999999
Pdgfa	-0.273488	0.999999
Aif1	-0.526989	0.999999
Sptb	-0.146523	0.999999
Bcl2l13	0.177211	0.999999
Snrpb2	0.387261	0.999999
Dtwd2	0.313242	0.999999
Fbxo33	0.231193	0.999999
Gm43445	0.566913	0.999999
Pkp4	-0.114429	0.999999
Lyn	0.276648	0.999999
Prpsap1	0.215586	0.999999
Zfp260	0.249146	0.999999
Chmp2a	-0.284898	0.999999
Dleu2	0.143777	0.999999
Strip1	-0.2091	0.999999
Ethe1	-0.425738	0.999999
Osbpl9	0.100611	0.999999
Fam53c	0.257357	0.999999
Naca	0.214325	0.999999
Nkrf	0.430696	0.999999
5031439G07Rik	-0.16972	0.999999
Gm5136	0.305397	0.999999
Atp1b3	0.161208	0.999999
Fastkd3	0.513068	0.999999
Tmem192	0.337843	0.999999
Trmt61b	0.244921	0.999999
Gm45708	-0.409829	0.999999
Gm41609	0.171482	0.999999
Phka1	0.1834	0.999999
Isyna1	-0.395101	0.999999
Slc16a7	-0.15959	0.999999
Kcnrg	0.312825	0.999999
Supt16	-0.18361	0.999999
Hsp90b1	0.192178	0.999999
Sod1	-0.340571	0.999999
Slc27a2	-0.370474	0.999999
Zfp882	0.584226	0.999999
Lins1	-0.294518	0.999999
Abca1	0.307074	0.999999
Slc38a7	0.224288	0.999999
Ephb2	-0.215575	0.999999
Rnf112	-0.132262	0.999999
8030451A03Rik	0.636597	0.999999
Crtap	-0.661037	0.999999
Ccm2	-0.166607	0.999999
Dhx29	-0.229598	0.999999
Ciao1	0.310597	0.999999
Spty2d1	-0.493205	0.999999
Ndn	0.363003	0.999999
Sccpdh	-0.341098	0.999999
Nap1l5	0.249308	0.999999
Ggh	-0.439262	0.999999
Eid1	0.244121	0.999999
Qdpr	0.485484	0.999999
Kdm6bos	-0.572857	0.999999
Gm10037	0.626053	0.999999
Ralgps2	-0.149466	0.999999
Kif23	-0.560966	0.999999
Necab3	-0.283984	0.999999
Ajap1	-0.259778	0.999999
Wdr4	-0.242459	0.999999
Fndc8	0.679499	0.999999
Kyat3	0.667392	0.999999
Tns1	0.514735	0.999999
Tbc1d22a	-0.166869	0.999999
4930486F22Rik	-0.745759	0.999999
Bmpr1b	-0.548437	0.999999
Fam8a1	0.221133	0.999999
Ppp4c	-0.312051	0.999999
4933421O10Rik	0.557691	0.999999
Olfr1382	0.66026	0.999999
Mrps26	-0.238768	0.999999
Gm16536	0.627714	0.999999
Kctd9	0.255059	0.999999
Gpr22	0.339992	0.999999
Svopl	-0.543397	0.999999
Ddhd1	-0.129476	0.999999
1500009C09Rik	-0.777464	0.999999
Stk11	-0.275827	0.999999
Ppp3r1	0.218011	0.999999
Rprd1b	-0.164223	0.999999
Wdr47	-0.138368	0.999999
Cog7	-0.266978	0.999999
Smim7	0.321941	0.999999
Gm45609	0.523321	0.999999
Thoc3	0.331845	0.999999
Ctdnep1	-0.363554	0.999999
1700034H15Rik	-0.455488	0.999999
Smim13	0.171411	0.999999
Gm44079	0.449658	0.999999
Mfsd4b4	0.450125	0.999999
Suv39h2	0.508321	0.999999
Rps28	-0.387629	0.999999
Idnk	0.305996	0.999999
Kansl1l	0.123603	0.999999
Rad51ap2	0.306727	0.999999
Pip4k2a	-0.19453	0.999999
Gm10516	0.228764	0.999999
Amn	-0.377808	0.999999
Arrdc3	0.308635	0.999999
Zfp422	0.608047	0.999999
Sesn1	-0.129516	0.999999
Zfp267	0.317783	0.999999
Pdk3	0.192008	0.999999
Ces5a	0.587837	0.999999
Zfp866	0.280398	0.999999
Pigq	-0.197658	0.999999
Ankef1	0.404657	0.999999
Aldob	-0.603293	0.999999
Armc8	-0.131793	0.999999
Tmsb4x	0.380778	0.999999
Pgm1	0.220341	0.999999
Dock4	0.176787	0.999999
Kcnip4	-0.161168	0.999999
Cradd	-0.22896	0.999999
Nxpe4	0.148535	0.999999
Smim15	-0.534725	0.999999
Far1os	0.237026	0.999999
Mb21d2	0.159417	0.999999
Pxn	0.258604	0.999999
Mlec	-0.24972	0.999999
Fbxw2	0.153216	0.999999
Myo1c	-0.215739	0.999999
Ado	0.624153	0.999999
Rph3al	-0.480637	0.999999
2002-03-01	0.324055	0.999999
Tctn2	0.245701	0.999999
C2cd3	0.192733	0.999999
Pam16	0.314305	0.999999
Dusp4	0.613127	0.999999
Gm43507	0.367803	0.999999
Slc8a2	-0.309373	0.999999
Ccnj	0.392605	0.999999
Bclaf3	-0.175764	0.999999
Tyms	0.439693	0.999999
Psmc1	0.187822	0.999999
Adgrl2	0.256084	0.999999
5430405H02Rik	0.22645	0.999999
Lysmd3	-0.311525	0.999999
Abhd3	0.276219	0.999999
Denr	-0.25647	0.999999
Mcur1	0.451428	0.999999
Smim19	0.351866	0.999999
Rab1b	-0.499465	0.999999
Arid1b	-0.100313	0.999999
Opa1	0.123992	0.999999
AW551984	-0.385969	0.999999
Dyrk1b	-0.359204	0.999999
A630089N07Rik	-0.23679	0.999999
Ptchd4	0.108642	0.999999
Fam118b	-0.178841	0.999999
Tchp	-0.398174	0.999999
Snx5	-0.171972	0.999999
Gm45235	-0.617047	0.999999
Slc9a6	-0.184319	0.999999
Tmem74b	0.584581	0.999999
Serpind1	0.499245	0.999999
Gm20300	-0.570313	0.999999
Czib	-0.257523	0.999999
Pa2g4	-0.276255	0.999999
Tmem184c	-0.279173	0.999999
Ptch1	0.170824	0.999999
Sntb1	0.426219	0.999999
Slc25a53	0.303152	0.999999
Dcbld1	-0.261982	0.999999
Dapk1	-0.110588	0.999999
Plpp7	-0.286179	0.999999
Pnrc1	0.250017	0.999999
1110032A03Rik	0.290433	0.999999
Tmem223	0.300352	0.999999
Scaf1	0.194116	0.999999
Gm11457	0.342567	0.999999
Glis3	0.516789	0.999999
mt-Nd3	-1.1506	0.999999
Brwd3	-0.195326	0.999999
Klhl29	-0.117743	0.999999
Asb1	-0.380325	0.999999
Calb1	0.171972	0.999999
Acadm	0.235018	0.999999
Arhgap4	0.388436	0.999999
Stk40	0.205098	0.999999
4430402I18Rik	0.18653	0.999999
Lactb	0.204972	0.999999
Pex26	-0.36308	0.999999
Mtln	0.33651	0.999999
Tax1bp1	-0.15899	0.999999
Mrps16	-0.394027	0.999999
Alkbh2	-0.423343	0.999999
Mfap3	0.164993	0.999999
Nhlrc3	-0.304104	0.999999
Cdkl1	-0.262249	0.999999
Ttc19	0.140039	0.999999
Tbc1d4	-0.144678	0.999999
Hspa14	-0.182575	0.999999
Alcam	-0.125637	0.999999
Papolg	-0.176818	0.999999
Wbp1l	-0.184853	0.999999
Sf3b4	-0.570917	0.999999
Ndufa1	0.584061	0.999999
Trim3	0.184796	0.999999
Iqck	0.461243	0.999999
Rbm42	0.266522	0.999999
Rai2	0.192308	0.999999
Top1	-0.0946572	0.999999
Gm2a	0.549286	0.999999
Myl1	0.506575	0.999999
Sgsm1	-0.108172	0.999999
Gm50107	0.628425	0.999999
Fdx1	0.483022	0.999999
Exoc7	0.173265	0.999999
Pdp1	0.304306	0.999999
Chpf	-0.37391	0.999999
Uqcr10	-0.620519	0.999999
Fez1	0.128887	0.999999
Rab4a	-0.189599	0.999999
Dus4l	-0.357129	0.999999
Naga	-0.414948	0.999999
Hsd17b4	-0.159374	0.999999
Gm15270	0.371591	0.999999
Emid1	-0.466511	0.999999
Gpr146	-0.544472	0.999999
Rimkla	-0.236761	0.999999
2610307P16Rik	-0.246291	0.999999
Hhat	0.228357	0.999999
Paqr8	0.256212	0.999999
Igfbp3	-0.584392	0.999999
Acaa1a	-0.248985	0.999999
Alkbh8	-0.138412	0.999999
Ppp2r2c	-0.125534	0.999999
Tnpo1	-0.118332	0.999999
Lrriq1	-0.603716	0.999999
Spsb4	-0.287821	0.999999
Adamts15	0.253345	0.999999
Mrpl37	-0.330345	0.999999
Actl6a	0.228139	0.999999
Ndufa3	-0.509313	0.999999
Il17d	-0.22163	0.999999
Syt9	0.459834	0.999999
Tbc1d22bos	-0.272608	0.999999
Ccnl2	-0.134509	0.999999
Ptprb	-0.392096	0.999999
R74862	-0.346967	0.999999
Gm43328	-0.500244	0.999999
Atpaf2	-0.249458	0.999999
Ndufaf6	-0.18425	0.999999
Rrp1b	-0.175767	0.999999
Alg11	0.389992	0.999999
Med6	0.172807	0.999999
Ddx19a	-0.277973	0.999999
Aatf	-0.145123	0.999999
Ythdf2	-0.196068	0.999999
Fam163b	-0.220451	0.999999
Prkd2	0.287188	0.999999
Eef1a2	-0.190751	0.999999
4930478K11Rik	0.430021	0.999999
Ghr	-0.149083	0.999999
Npsr1	-0.307608	0.999999
1810055G02Rik	0.32159	0.999999
Mef2a	-0.124117	0.999999
Socs4	0.312007	0.999999
E4f1	-0.176458	0.999999
4930549C15Rik	0.485375	0.999999
Gm15564	-0.562375	0.999999
Txnl4a	-0.368289	0.999999
Dhrs11	-0.425933	0.999999
Baz1a	0.781981	0.999999
Mrps28	0.183822	0.999999
Eral1	0.315129	0.999999
St8sia4	0.171344	0.999999
Ptdss2	-0.181593	0.999999
Wwc1	-0.195526	0.999999
1700125G02Rik	0.570998	0.999999
Taf11	0.234661	0.999999
Fxyd4	0.445943	0.999999
Rgs12	0.211995	0.999999
Nop16	-0.655576	0.999999
Trim24	-0.142736	0.999999
Gm44026	-0.501885	0.999999
Chd3	-0.201653	0.999999
Tiparp	0.201462	0.999999
Med22	-0.549005	0.999999
Psmd9	-0.154002	0.999999
Ap4e1	0.17098	0.999999
Akain1	0.250865	0.999999
Cox11	0.197784	0.999999
Scn9a	0.143734	0.999999
Prkaca	0.175318	0.999999
Rab7	-0.151514	0.999999
Gm20208	-0.624867	0.999999
Dlx2	0.414459	0.999999
Thbs2	-0.595611	0.999999
Pdzrn3	0.208583	0.999999
Pnck	-0.238525	0.999999
Rnf34	-0.167082	0.999999
Fbxo4	0.270671	0.999999
Cobll1	-0.648479	0.999999
Scap	-0.190549	0.999999
Sc5d	-0.223937	0.999999
Rbm25	-0.0801795	0.999999
Rbfox1	-0.0945209	0.999999
Plekha8	-0.204549	0.999999
Xrcc3	0.687905	0.999999
Banp	-0.148727	0.999999
Pofut1	0.209266	0.999999
Gm49164	-0.449032	0.999999
Cnmd	0.596188	0.999999
Fign	-0.42167	0.999999
Ttc7b	0.100086	0.999999
Ifit1bl2	-0.43157	0.999999
Mzf1	-0.328473	0.999999
Sirpa	-0.154298	0.999999
Rad9a	0.523679	0.999999
Galnt17	0.100603	0.999999
Lmbr1l	0.25608	0.999999
Nr6a1	0.105253	0.999999
Cx3cl1	0.162945	0.999999
Pde9a	-0.161197	0.999999
Nmrk1	0.375892	0.999999
Hat1	-0.230396	0.999999
Nectin3	-0.205186	0.999999
Kdm7a	0.18991	0.999999
Col19a1	0.132669	0.999999
Junb	0.430129	0.999999
Gpatch3	0.401767	0.999999
Zfp771	-0.15524	0.999999
4930512B01Rik	0.254383	0.999999
Impa1	0.22094	0.999999
Thumpd2	0.254489	0.999999
Snrpf	-0.519287	0.999999
Vstm2l	-0.186537	0.999999
Dnaaf5	-0.255371	0.999999
9430015G10Rik	-0.256542	0.999999
Tmem267	-0.571835	0.999999
1600012H06Rik	0.36252	0.999999
Lamtor2	0.438908	0.999999
Cep112	0.156164	0.999999
Tnip1	-0.295466	0.999999
Dvl1	-0.153557	0.999999
Coq3	0.201809	0.999999
Naa15	-0.135209	0.999999
Dpm1	0.156055	0.999999
Gm30371	-0.625035	0.999999
Gm49163	0.440547	0.999999
Gm6598	0.419478	0.999999
Tubg2	0.390205	0.999999
Flot1	-0.202331	0.999999
Mkx	-0.205089	0.999999
Rap2a	0.235557	0.999999
Sf3b6	0.177456	0.999999
Slc39a13	-0.249522	0.999999
Ube2m	0.342309	0.999999
Ptprt	-0.114461	0.999999
Zc3h7a	-0.121908	0.999999
Dpp6	-0.0921817	0.999999
Plpp1	-0.214414	0.999999
Angptl1	0.401666	0.999999
Grip1os2	0.142032	0.999999
Eef1akmt1	-0.304331	0.999999
Nars	0.165152	0.999999
Rnasek	0.449378	0.999999
Diablo	-0.274653	0.999999
2700097O09Rik	-0.185471	0.999999
Jmjd7	0.531901	0.999999
Mier1	0.125026	0.999999
Fahd1	0.371125	0.999999
Lancl1	0.126656	0.999999
Ctdp1	-0.23352	0.999999
Capn6	0.288402	0.999999
Trim8	-0.278551	0.999999
Wdr77	-0.269851	0.999999
Acer3	-0.112607	0.999999
Ninl	-0.277049	0.999999
B3gat3	0.217133	0.999999
Sirt4	-0.273728	0.999999
5430431A17Rik	-0.556187	0.999999
Gm44071	-0.478263	0.999999
Chac2	0.262064	0.999999
Fam98b	-0.303307	0.999999
Rab2a	0.120396	0.999999
Adck1	0.148631	0.999999
Rasa1	-0.13214	0.999999
Sp4	0.176813	0.999999
Zfp458	0.270353	0.999999
Cnot3	-0.19147	0.999999
Ifnar1	-0.252246	0.999999
Vmp1	0.107461	0.999999
Gsg1	0.425955	0.999999
Dusp26	-0.27491	0.999999
Rabif	-0.269105	0.999999
Mrpl13	-0.261783	0.999999
Cecr2	0.638456	0.999999
Tatdn1	0.155691	0.999999
Olfr55	0.535021	0.999999
Gm15942	0.415773	0.999999
Zbtb49	-0.245692	0.999999
Plekhf2	0.697865	0.999999
Klhl23	0.23776	0.999999
Rpl36a	-0.479141	0.999999
Dpyd	-0.689774	0.999999
Mamld1	0.161865	0.999999
Gm28370	0.251695	0.999999
Gm49359	0.192414	0.999999
Gm31763	0.195395	0.999999
Gm15083	0.226678	0.999999
Tmem164	-0.124944	0.999999
Gm42560	0.346856	0.999999
9230114K14Rik	-0.561106	0.999999
C2cd2l	-0.315261	0.999999
Gm26930	0.285522	0.999999
Dhx37	-0.345871	0.999999
Polr3d	0.256725	0.999999
1700010J16Rik	-0.59628	0.999999
Rcan3	-0.168515	0.999999
Dbp	-0.48841	0.999999
Gm15243	0.296529	0.999999
Arntl	-0.185241	0.999999
Cpsf6	0.102174	0.999999
Ankrd39	0.270779	0.999999
Dmpk	-0.354328	0.999999
Xrn1	0.107085	0.999999
Xlr4a	-1.02005	0.999999
2500004C02Rik	-0.590464	0.999999
Galnt10	-0.176525	0.999999
Sf3b2	-0.135284	0.999999
Mak16	-0.256567	0.999999
Tmem147	0.242942	0.999999
Cda	-0.589187	0.999999
Txndc11	0.107683	0.999999
Popdc3	-0.332904	0.999999
Tnfrsf23	0.556163	0.999999
Gm43112	-0.56683	0.999999
Rps15	0.32369	0.999999
Pecam1	-0.532929	0.999999
Rnaseh2b	-0.225231	0.999999
Lnx2	-0.474822	0.999999
Utp25	0.211201	0.999999
Ctdspl	-0.136697	0.999999
Gm12526	0.316412	0.999999
1700019D03Rik	-0.210791	0.999999
Amot	0.448523	0.999999
Haus7	-0.401135	0.999999
Kiz	0.243626	0.999999
Sart3	-0.194949	0.999999
Trib2	-0.456912	0.999999
Gm36756	0.490889	0.999999
Gm10010	-0.477249	0.999999
Rsph3a	0.200961	0.999999
4930470O06Rik	0.235836	0.999999
Dsg2	0.323358	0.999999
Cycs	0.303749	0.999999
Fcsk	-0.260538	0.999999
Vmn2r85	-0.464581	0.999999
Actb	-0.19342	0.999999
Mprip	-0.107504	0.999999
Usp49	-0.15917	0.999999
Bahcc1	0.223709	0.999999
Ncam2	-0.115243	0.999999
Klhl7	-0.124944	0.999999
Cap2	0.158986	0.999999
BC005624	0.195324	0.999999
Slc35f5	0.201529	0.999999
Gm13091	0.28507	0.999999
Klhdc4	-0.284589	0.999999
Paxx	-0.306084	0.999999
Samhd1	0.238644	0.999999
Pskh1	0.215128	0.999999
2610008E11Rik	-0.14552	0.999999
Vps4a	-0.236988	0.999999
Mrpl38	0.225789	0.999999
Washc4	-0.149609	0.999999
Hes1	-0.502877	0.999999
4930467D21Rik	0.385311	0.999999
Mef2d	0.12276	0.999999
Slc38a2	0.153963	0.999999
Calcrl	-1.03577	0.999999
Snrpc	-0.282446	0.999999
AC171003.1	0.328319	0.999999
E330013P04Rik	0.454734	0.999999
Chchd2	0.366759	0.999999
Adam10	0.110548	0.999999
Rps17	-0.384251	0.999999
Asic4	-0.344841	0.999999
Srpk3	-0.486355	0.999999
B130034C11Rik	0.362097	0.999999
Spg11	-0.166605	0.999999
Tarsl2	0.159323	0.999999
Cdk11b	0.135068	0.999999
Kctd5	0.234126	0.999999
Nudcd2	0.263932	0.999999
Fbxo32	0.384527	0.999999
Ccnq	0.561054	0.999999
Immp2l	0.106424	0.999999
Col4a3bp	0.125862	0.999999
Cntrob	-0.259427	0.999999
Nubp2	0.599322	0.999999
Trank1	-0.127102	0.999999
Bloc1s4	-0.552712	0.999999
Rpl23a	0.314343	0.999999
Shank2	-0.138994	0.999999
2310002F09Rik	-0.53895	0.999999
Egf	0.349657	0.999999
Fsip1	0.306718	0.999999
Capzb	-0.149262	0.999999
Tex50	0.269119	0.999999
Akap9	-0.0871254	0.999999
Stim2	-0.16873	0.999999
Zdhhc8	0.169725	0.999999
Gid4	-0.178336	0.999999
Slc7a4	-0.410709	0.999999
Tyw3	0.414032	0.999999
Tstd2	-0.23565	0.999999
Atxn7l3	-0.312139	0.999999
Lypd1	-0.469381	0.999999
Zfp830	0.35319	0.999999
Scrn3	0.338306	0.999999
Sv2b	-0.418681	0.999999
Tmem181a	-0.133414	0.999999
Ssbp3	-0.142398	0.999999
Acox3	0.226663	0.999999
Pip5k1c	-0.152898	0.999999
Dis3	-0.205657	0.999999
Kdm2b	0.150498	0.999999
Lpcat3	-0.175584	0.999999
Rnf208	-0.368357	0.999999
Ppih	0.271797	0.999999
Grwd1	-0.522018	0.999999
Psma2	0.183578	0.999999
Sgcd	-0.136291	0.999999
Swap70	0.309234	0.999999
Adipor1	0.207931	0.999999
Ube2v2	0.13731	0.999999
2900060B14Rik	0.293662	0.999999
Dipk1a	-0.132468	0.999999
Lipe	0.280549	0.999999
Zkscan1	0.193964	0.999999
Zfp750	0.476533	0.999999
Emc8	0.196408	0.999999
4933431E20Rik	0.308937	0.999999
Ralb	0.207777	0.999999
Hnrnpr	-0.117709	0.999999
Sh3pxd2a	0.140358	0.999999
Trpt1	0.568124	0.999999
Nufip2	0.122409	0.999999
Lrfn2	-0.175224	0.999999
Gm4221	0.24851	0.999999
Wscd2	-0.186734	0.999999
Cnot6	0.163611	0.999999
Akr1c18	0.396076	0.999999
Tmem175	0.123241	0.999999
Hdac5	-0.168512	0.999999
Nudt4	0.186388	0.999999
Gm44777	0.514631	0.999999
Trpc5	-0.174596	0.999999
Arhgef33	-0.280158	0.999999
Nfu1	0.213344	0.999999
Nfxl1	0.187955	0.999999
Cisd1	0.29181	0.999999
Usp5	-0.214188	0.999999
Cfap206	-0.794327	0.999999
Ufsp1	-0.526565	0.999999
Atp6v1g2	0.189762	0.999999
Rrp15	-0.232478	0.999999
Gm31224	0.301769	0.999999
Zwilch	0.437373	0.999999
Arl4c	0.18871	0.999999
Lpar6	0.5439	0.999999
Gm42609	0.217929	0.999999
Kcna2	0.219881	0.999999
Plp1	-0.591025	0.999999
Zfp710	-0.202211	0.999999
Rsbn1	-0.132804	0.999999
Ptpmt1	-0.309842	0.999999
Pip5k1a	0.121872	0.999999
Gm15492	0.557419	0.999999
Gm26692	-0.488475	0.999999
Zfp235	0.291954	0.999999
Slx4ip	0.162479	0.999999
Lipo3	-0.23549	0.999999
Tmem30a	0.16842	0.999999
Dctn6	-0.220889	0.999999
Dip2b	0.0835549	0.999999
Ecm1	-0.508483	0.999999
Gdpd3	0.377947	0.999999
Ldha	-0.304718	0.999999
Gnmt	0.502352	0.999999
Nup85	-0.259985	0.999999
Polm	0.445693	0.999999
Nfatc2ip	-0.465542	0.999999
Mark1	0.107619	0.999999
Lrrc8a	0.292096	0.999999
Nepro	0.462386	0.999999
Nrp1	0.302288	0.999999
Snhg4	0.216927	0.999999
Tsacc	-0.263933	0.999999
Gna11	-0.223442	0.999999
Orc2	-0.145886	0.999999
Armcx6	0.365555	0.999999
Mmab	-0.307282	0.999999
Akap17b	-0.118413	0.999999
Sfpq	-0.106929	0.999999
Abtb2	-0.179131	0.999999
Mkks	0.522284	0.999999
Gm17089	0.414019	0.999999
Med26	-0.197744	0.999999
Psmd4	-0.159317	0.999999
Hirip3	-0.291026	0.999999
Arhgef6	0.161851	0.999999
Trpc6	0.204955	0.999999
Gm35842	-0.514181	0.999999
Myo1e	0.257555	0.999999
Zfc3h1	-0.116302	0.999999
Fndc3b	-0.165549	0.999999
Scamp1	-0.133413	0.999999
Nf2	-0.162574	0.999999
Cep295	-0.135139	0.999999
Tmem165	0.154524	0.999999
Taf1d	-0.246908	0.999999
Pappa	0.341479	0.999999
Armcx3	0.186022	0.999999
A930002C04Rik	0.299974	0.999999
Mcm8	-0.388071	0.999999
Tusc3	-0.168326	0.999999
Prkcb	-0.128885	0.999999
Gm30054	0.184434	0.999999
Gm46652	0.474226	0.999999
Rasgrf1	0.121682	0.999999
Pip4p2	0.125514	0.999999
Slc30a9	-0.12328	0.999999
Tprgl	0.425034	0.999999
Fbxl18	-0.20894	0.999999
Sh2d5	0.22877	0.999999
Col25a1	0.163011	0.999999
Timp4	0.143407	0.999999
Fat1	0.176449	0.999999
Dbndd1	-0.305178	0.999999
Airn	-0.137196	0.999999
Spindoc	-0.134138	0.999999
Dennd5a	-0.106951	0.999999
Flad1	-0.305457	0.999999
Fam229b	-0.202995	0.999999
Wls	0.18303	0.999999
Kcnj3	0.140304	0.999999
Ifitm7	0.488669	0.999999
Syn3	-0.165749	0.999999
Zmym6	0.146893	0.999999
Rsph9	-0.410665	0.999999
Sar1b	0.150343	0.999999
Kcnmb4	-0.177556	0.999999
Fbxl20	0.100264	0.999999
Gm26871	-0.209394	0.999999
Trappc6a	0.436597	0.999999
Ndufa6	-0.262341	0.999999
N4bp2	-0.158122	0.999999
Stambpl1	0.1359	0.999999
Kantr	-0.147501	0.999999
Kdm5d	-0.222598	0.999999
Efcab12	-0.532909	0.999999
Hmbs	0.260816	0.999999
Negr1	-0.0977881	0.999999
Slc38a10	-0.242624	0.999999
Gm11418	0.253325	0.999999
Kif26b	-0.102257	0.999999
Nol10	0.13798	0.999999
Kctd4	-0.403012	0.999999
Rnf144b	0.179843	0.999999
Cald1	0.225528	0.999999
Rnf103	0.146562	0.999999
Vgf	0.222848	0.999999
Zcchc12	0.255324	0.999999
Kdm3a	0.155106	0.999999
Fam124a	-0.195025	0.999999
Fstl4	-0.199017	0.999999
4933412O06Rik	-0.320391	0.999999
Tsta3	0.260784	0.999999
Zbtb24	-0.274187	0.999999
Tecpr2	-0.144618	0.999999
Sfxn1	0.143031	0.999999
Gm31508	-0.305546	0.999999
Plpbp	0.157192	0.999999
Sox5	0.122752	0.999999
Rsl24d1	-0.341517	0.999999
Tmem144	-0.581794	0.999999
Gm26621	-0.634895	0.999999
Sde2	-0.240047	0.999999
Frem1	0.259274	0.999999
Gm31305	0.389492	0.999999
Gm27153	-0.215229	0.999999
Col9a2	-0.386059	0.999999
Fat3	-0.170301	0.999999
Mocs2	0.24184	0.999999
Fam122a	0.303875	0.999999
Gm13187	-0.219719	0.999999
Psmg3	-0.373964	0.999999
1110019D14Rik	-0.195273	0.999999
Gm28095	0.463196	0.999999
Arfgef1	-0.0901164	0.999999
Col4a1	-0.242039	0.999999
Cnot8	0.205848	0.999999
Acp6	0.298083	0.999999
Kbtbd11	-0.345366	0.999999
Gm43154	-0.229496	0.999999
Zfp994	0.371172	0.999999
Taf1b	0.109954	0.999999
Med8	-0.262024	0.999999
Gclm	-0.216861	0.999999
Gm27151	0.504946	0.999999
Asb18	0.605356	0.999999
A930012L18Rik	0.402806	0.999999
Megf10	0.299012	0.999999
Ccbe1	0.351436	0.999999
Gltp	0.457341	0.999999
Agfg2	-0.153276	0.999999
Clock	-0.0979072	0.999999
Gm12068	0.462778	0.999999
Mien1	-0.548301	0.999999
Mtx1	-0.253474	0.999999
Arx	0.162927	0.999999
Rnf5	-0.380027	0.999999
Unc13c	-0.143434	0.999999
Harbi1	-0.431384	0.999999
Ap5z1	0.263149	0.999999
Ttc26	-0.229769	0.999999
Htr1d	-0.395381	0.999999
Kcna1	0.195277	0.999999
Nell2	-0.183043	0.999999
D430019H16Rik	-0.345425	0.999999
Gaa	0.154794	0.999999
Grid1	-0.120819	0.999999
Rcbtb1	0.171969	0.999999
Idi1	0.514605	0.999999
Trp53i11	0.374088	0.999999
Gspt2	0.206426	0.999999
Rraga	0.503424	0.999999
Tmem68	0.233175	0.999999
Gm13919	0.335752	0.999999
Itpkb	0.561143	0.999999
C630031E19Rik	-0.253169	0.999999
Cep95	0.147179	0.999999
Aptx	-0.245079	0.999999
Cbx5	-0.123106	0.999999
Rab40c	-0.101696	0.999999
Cacna1d	-0.0880987	0.999999
Syndig1	-0.117943	0.999999
Pcbp4	-0.186968	0.999999
Lrig3	0.428144	0.999999
Jun	-0.416111	0.999999
Pstk	0.170791	0.999999
Osgepl1	0.243769	0.999999
Traf7	-0.21081	0.999999
Gm13362	0.419241	0.999999
Gm13748	-0.47981	0.999999
Mthfd2l	0.195707	0.999999
Topbp1	-0.222288	0.999999
Gm16008	-0.427911	0.999999
Rskr	0.510389	0.999999
Ttyh3	0.156423	0.999999
Rerg	-0.12044	0.999999
Ttc16	-0.410283	0.999999
Gpr156	0.400265	0.999999
Bag6	-0.225347	0.999999
Nupl2	0.218415	0.999999
Slc14a2	-0.320263	0.999999
Syt5	-0.328422	0.999999
Morn2	0.397095	0.999999
Nrep	-0.152854	0.999999
Tor1aip2	0.148185	0.999999
B3galt2	0.197212	0.999999
Napepld	0.263391	0.999999
Mex3c	0.227313	0.999999
Gm6225	-0.317609	0.999999
Cyb561	-0.316237	0.999999
Egfl7	-0.5511	0.999999
Mmp16	0.0911524	0.999999
Ikzf5	0.30616	0.999999
Cfap46	0.224835	0.999999
Ric8a	0.227491	0.999999
Ddx21	-0.219001	0.999999
Tfb1m	-0.353709	0.999999
Dynll1	0.311929	0.999999
Tln1	-0.269799	0.999999
Prps1	0.299348	0.999999
Drc3	-0.337886	0.999999
Ift81	0.144141	0.999999
Clic4	0.346025	0.999999
Gpr137	-0.319396	0.999999
Gm17359	-0.455607	0.999999
Zfp280b	0.283248	0.999999
Acaca	-0.119213	0.999999
Cog6	-0.185977	0.999999
Fam71e1	-0.447212	0.999999
Enc1	0.437317	0.999999
Cenpv	0.164664	0.999999
Lrrn3	0.142778	0.999999
Mapk8	0.111452	0.999999
Elovl4	0.179026	0.999999
Rusc2	-0.144801	0.999999
2810404M03Rik	-0.347979	0.999999
Anapc16	-0.174358	0.999999
Gm9801	-0.104959	0.999999
Pomgnt1	0.179855	0.999999
Baz2a	-0.119743	0.999999
Col26a1	-0.143247	0.999999
Tram1	0.139107	0.999999
Rps9	0.225528	0.999999
Snrpg	-0.470395	0.999999
Gk5	-0.159122	0.999999
Egln1	0.140657	0.999999
Entpd5	0.225149	0.999999
Tdp1	-0.158516	0.999999
4930544F09Rik	0.363639	0.999999
Gm16278	0.245705	0.999999
Gm31333	-0.409581	0.999999
Tti1	0.236347	0.999999
4930513D17Rik	0.509904	0.999999
Atf6	-0.119029	0.999999
Nif3l1	0.26423	0.999999
Camk1d	-0.0922766	0.999999
Prex2	-0.255759	0.999999
Daxx	-0.329731	0.999999
Fam204a	0.183284	0.999999
Tnks1bp1	-0.275478	0.999999
Endod1	-0.263388	0.999999
Pitpnm3	-0.137001	0.999999
Grik4	-0.166968	0.999999
Tnfaip1	-0.205206	0.999999
Bicd2	-0.162127	0.999999
Aldh9a1	-0.258155	0.999999
Rap1gds1	-0.102576	0.999999
Rbbp8	0.227939	0.999999
Panx1	-0.242624	0.999999
Gm36371	0.40601	0.999999
Trap1	0.164556	0.999999
Gm43707	-0.413563	0.999999
Gm45435	0.242866	0.999999
Cbln2	-0.351175	0.999999
Fxyd6	0.241408	0.999999
Upk1a	-0.534376	0.999999
Cc2d1a	-0.206231	0.999999
Gm17090	0.476725	0.999999
Gm47167	0.18031	0.999999
2002-03-01	-0.126058	0.999999
Cdc42ep3	0.156573	0.999999
Ints4	-0.195629	0.999999
Ireb2	0.113015	0.999999
Gm43016	-0.478969	0.999999
Galnt16	-0.152126	0.999999
Lmna	0.237603	0.999999
Phf1	0.21131	0.999999
Mthfsd	0.214054	0.999999
Cluap1	-0.137205	0.999999
Bsg	0.216552	0.999999
Csrp2	-0.408278	0.999999
Cstf2t	0.426208	0.999999
Cacng3	-0.125594	0.999999
Ak1	0.31505	0.999999
Gm15418	-0.550014	0.999999
Gm16286	0.197933	0.999999
Aph1a	0.203596	0.999999
Tmem14c	0.30178	0.999999
Zfp286	-0.211508	0.999999
Eya4	-0.201951	0.999999
Hdx	-0.115681	0.999999
Dhdds	0.101082	0.999999
Ccdc39	-0.127501	0.999999
Gm13481	0.478466	0.999999
Tab1	-0.21194	0.999999
Ppp1r14b	0.463399	0.999999
Il1rapl2	-0.138792	0.999999
Nkain3	-0.125108	0.999999
Xpo1	-0.123582	0.999999
Crip3	-0.534571	0.999999
Vcan	-0.285634	0.999999
Pou3f2	-0.537246	0.999999
Camk2n1	0.25587	0.999999
Pcca	0.0961982	0.999999
Rpa1	0.285386	0.999999
Tyro3	0.470179	0.999999
Idh3g	-0.202937	0.999999
Ndufb11	-0.524274	0.999999
Tdrp	-0.30909	0.999999
Spopl	0.143295	0.999999
Psmc3	-0.263283	0.999999
D130062J10Rik	-0.566324	0.999999
Coq8b	-0.210353	0.999999
Mrps12	0.278156	0.999999
Bnip3	-0.263476	0.999999
Mpi	-0.275929	0.999999
Dzip3	-0.0882729	0.999999
Znrf2	-0.199501	0.999999
Phf2	-0.197031	0.999999
Klhl4	0.328952	0.999999
Kcnd2	-0.0891134	0.999999
Etohd2	-0.535881	0.999999
Gpr68	-0.233554	0.999999
Prkca	0.0959974	0.999999
Palm	-0.169301	0.999999
Bap1	0.257547	0.999999
Zfp85	-0.446353	0.999999
Dars2	0.223211	0.999999
Btg2	0.487619	0.999999
Slc37a3	0.160757	0.999999
Gm43376	0.159244	0.999999
Sik1	0.244801	0.999999
Snupn	0.17143	0.999999
Ciao2a	0.278042	0.999999
Gm48250	0.311198	0.999999
Gm45464	0.243792	0.999999
Ipo9	0.121555	0.999999
Yju2	0.249497	0.999999
Rbck1	-0.17154	0.999999
Dedd	0.278536	0.999999
Pigh	0.520605	0.999999
Nucks1	-0.148412	0.999999
Sec16a	0.131034	0.999999
Stn1	-0.317972	0.999999
Mrpl58	-0.278073	0.999999
Atp5a1	0.151595	0.999999
Gm40438	-0.404431	0.999999
Ddx50	0.112709	0.999999
Gm15397	-0.402226	0.999999
Rnf24	0.114414	0.999999
Sh2d6	-0.711701	0.999999
Arhgap20os	0.248322	0.999999
Clns1a	0.16279	0.999999
Gm38134	0.208022	0.999999
Gm11639	-0.486635	0.999999
Gm15832	0.494243	0.999999
Plekha5	-0.0603208	0.999999
Tmem14a	-0.45491	0.999999
4933432K03Rik	0.464938	0.999999
Itm2b	0.1601	0.999999
Chpt1	0.126291	0.999999
Fam92a	-0.141114	0.999999
AY036118	-0.110809	0.999999
Mcph1	-0.100506	0.999999
Fip1l1	-0.125862	0.999999
BC024063	0.272137	0.999999
Rapgef3	0.369845	0.999999
Abi1	0.0896519	0.999999
Cplane2	-0.523619	0.999999
Srbd1	-0.156553	0.999999
Zfp646	-0.274818	0.999999
Enpp1	-0.458398	0.999999
Tmem35a	-0.322465	0.999999
Arhgef26	-0.323017	0.999999
Cenpe	-0.424804	0.999999
Fndc1	-0.18958	0.999999
Cntn3	-0.105664	0.999999
Taf6l	-0.320763	0.999999
Bicc1	-0.160077	0.999999
Gm43847	0.294559	0.999999
Med10	0.318924	0.999999
Dctn1	-0.174198	0.999999
Ext1	-0.104627	0.999999
Xlr4b	0.624909	0.999999
Dcaf15	-0.271417	0.999999
Tmed3	-0.468025	0.999999
Fam169a	0.13059	0.999999
Ralgapb	-0.101455	0.999999
Vps26a	0.184687	0.999999
Narf	0.150187	0.999999
Ikzf4	-0.155083	0.999999
Fbxl2	0.0954832	0.999999
Sf3a2	-0.48291	0.999999
Fbxo42	-0.0966573	0.999999
Aars	-0.170368	0.999999
Plppr3	-0.141	0.999999
Oprk1	0.389155	0.999999
Mmp15	0.566734	0.999999
Zfp652	-0.105045	0.999999
Ctnna1	-0.192844	0.999999
Edc4	-0.194654	0.999999
Il6st	-0.197431	0.999999
Ache	0.238048	0.999999
Anks1	-0.102646	0.999999
Mrpl4	0.177438	0.999999
Ankrd61	-0.326716	0.999999
Cherp	-0.166079	0.999999
Lpin2	-0.0904488	0.999999
Ankmy1	-0.501496	0.999999
Vash2	-0.268387	0.999999
Tmem59	0.133682	0.999999
4933413L06Rik	0.129237	0.999999
1700061G19Rik	0.355031	0.999999
Pi4kb	-0.126406	0.999999
Pycard	0.246096	0.999999
6030458C11Rik	0.14922	0.999999
Mrpl3	-0.155783	0.999999
Zrsr2	0.211025	0.999999
Gm1604b	0.173579	0.999999
Tmem39a	-0.195136	0.999999
Cadm2	-0.0959633	0.999999
Dysf	0.26261	0.999999
Obsl1	0.225257	0.999999
Shroom3	-0.372735	0.999999
Noct	0.288991	0.999999
Ebpl	0.235254	0.999999
Axin1	-0.141679	0.999999
Tet2	0.0798151	0.999999
Creb3	-0.291749	0.999999
Rnf7	0.391531	0.999999
Gpc5	-0.188756	0.999999
Gpt	-0.488535	0.999999
Homez	0.495148	0.999999
Wdr75	-0.158077	0.999999
Mlst8	0.312725	0.999999
Rbm15	0.249877	0.999999
Wscd1	0.19981	0.999999
Srsf12	-0.165272	0.999999
Psip1	-0.0975408	0.999999
Bcas3os1	-0.193094	0.999999
Enpp4	0.484904	0.999999
Gap43	-0.176381	0.999999
Fkbp8	-0.167616	0.999999
Cisd2	-0.156488	0.999999
Chmp5	-0.244637	0.999999
Jarid2	0.0919064	0.999999
Tmem8b	-0.258952	0.999999
Gm47882	-0.526184	0.999999
Prmt5	-0.201074	0.999999
Gal3st3	-0.291674	0.999999
Gm10501	0.290127	0.999999
Sod2	0.0882793	0.999999
Sipa1l2	0.109061	0.999999
Fam173a	0.184026	0.999999
Gopc	-0.153813	0.999999
D830025C05Rik	-0.430912	0.999999
Tnik	-0.074662	0.999999
Gm17477	0.351583	0.999999
Plod1	-0.396426	0.999999
Alkbh3	0.164328	0.999999
Zfp944	-0.222223	0.999999
St8sia6	-0.302136	0.999999
Tg	-0.468209	0.999999
Zmym1	-0.244263	0.999999
Cdk4	-0.248368	0.999999
Gm48226	0.352335	0.999999
1700066M21Rik	-0.446932	0.999999
Slc31a2	0.29047	0.999999
Cbl	-0.113572	0.999999
Gnpda1	0.18147	0.999999
Ecm2	-0.407636	0.999999
Cyth3	-0.124691	0.999999
Arhgef9	-0.0846652	0.999999
Camk2n2	0.239925	0.999999
Neo1	-0.148347	0.999999
Slc4a7	0.12364	0.999999
Kmt2d	-0.157418	0.999999
Gm4241	0.389284	0.999999
Peg13	0.391399	0.999999
Dchs1	-0.188333	0.999999
Utp18	0.165311	0.999999
Zbtb9	-0.161788	0.999999
Pth2r	-0.325127	0.999999
Sugt1	0.131856	0.999999
Zfp383	0.329043	0.999999
Chgb	0.184574	0.999999
Gm47715	0.527607	0.999999
Hic2	-0.173876	0.999999
Strap	-0.231103	0.999999
Dnm2	-0.0838637	0.999999
Cfap97	-0.18298	0.999999
Gm12371	-0.42879	0.999999
Usp25	0.111101	0.999999
Ttc6	-0.350874	0.999999
Miat	-0.0976183	0.999999
Eloc	0.200777	0.999999
Sub1	0.172969	0.999999
2610027K06Rik	0.205012	0.999999
Creb5	0.169985	0.999999
Ift20	0.170053	0.999999
Gm14636	-0.553807	0.999999
Ets1	0.19495	0.999999
Nfe2l1	0.179193	0.999999
Myo6	0.107304	0.999999
Camk2b	-0.10945	0.999999
Dnah9	-0.260061	0.999999
Marcks	0.256677	0.999999
Tmem108	0.163357	0.999999
Adprhl2	-0.232972	0.999999
Mettl22	0.267239	0.999999
Exoc6b	-0.0610248	0.999999
4930511M06Rik	0.436387	0.999999
Iqank1	0.305507	0.999999
Dhodh	0.307509	0.999999
Lamtor5	0.329175	0.999999
4933434E20Rik	0.141849	0.999999
Klhl10	0.271944	0.999999
Ndufaf7	0.139032	0.999999
Hdac2	-0.15786	0.999999
Gmcl1	0.117668	0.999999
Gm14322	0.51744	0.999999
Rflnb	-0.530436	0.999999
Acox1	0.144388	0.999999
Prss48	-0.548901	0.999999
Arl13a	0.377108	0.999999
Nagpa	-0.47727	0.999999
Pdcd2l	-0.184895	0.999999
Sema7a	-0.212973	0.999999
Lrrc49	-0.105842	0.999999
Adhfe1	-0.350238	0.999999
Hdac4	-0.102971	0.999999
Pclo	0.0859021	0.999999
Acad8	-0.198948	0.999999
Stard13	0.156145	0.999999
Ell	-0.134093	0.999999
Ak5	-0.132122	0.999999
Snap25	0.0766859	0.999999
LTO1	0.239265	0.999999
Arhgap29	-0.242307	0.999999
Ercc5	0.167044	0.999999
Glrx2	0.164306	0.999999
Pepd	-0.191221	0.999999
Zfp760	-0.527683	0.999999
Rplp0	0.293537	0.999999
B930095G15Rik	0.176686	0.999999
Atg13	0.15725	0.999999
Gpatch8	0.0624299	0.999999
Serpine3	0.311207	0.999999
Mbip	0.154927	0.999999
Rpl18a	-0.399065	0.999999
Slc2a1	0.461926	0.999999
Creb3l2	-0.18404	0.999999
Soga1	-0.129229	0.999999
Cthrc1	0.191505	0.999999
Cdc73	0.105164	0.999999
D630023F18Rik	-0.297941	0.999999
Gm12404	0.373246	0.999999
Txlna	-0.193546	0.999999
Casp9	-0.252715	0.999999
Lrwd1	-0.292795	0.999999
Vac14	-0.166368	0.999999
Gm37612	0.511652	0.999999
Gabrg1	-0.39151	0.999999
Clstn3	0.0965264	0.999999
Dipk1b	-0.172898	0.999999
Il15ra	0.432172	0.999999
Agbl4	0.0873354	0.999999
Snx32	-0.126007	0.999999
Snrpd1	0.172902	0.999999
Gcc1	0.430156	0.999999
Fuom	0.2472	0.999999
Psmc5	0.213754	0.999999
Bora	0.313273	0.999999
Ap2s1	-0.266555	0.999999
Eml5	-0.0814312	0.999999
Hpcal4	-0.304409	0.999999
Pigp	-0.237709	0.999999
Nploc4	0.115735	0.999999
Lpcat4	0.236178	0.999999
9330188P03Rik	0.313522	0.999999
Nrg2	-0.0956593	0.999999
Fam107b	-0.355558	0.999999
Tmem234	-0.122953	0.999999
Calb2	0.312899	0.999999
Vps16	-0.191696	0.999999
Snx7	0.139893	0.999999
Gm47469	0.466091	0.999999
Zfp558	-0.418055	0.999999
Grcc10	-0.494382	0.999999
Zc3h12b	0.145705	0.999999
Fut8	-0.0775334	0.999999
Gpd1	-0.248503	0.999999
Tafa5	-0.123574	0.999999
Brd7	-0.152389	0.999999
Tspan12	0.18908	0.999999
Etv1	-0.152159	0.999999
Eea1	-0.0970749	0.999999
Ftx	-0.083135	0.999999
Pfdn1	0.167465	0.999999
Msantd3	0.2394	0.999999
Gabbr1	0.0856682	0.999999
Map2	-0.0787125	0.999999
Csf2ra	-0.176024	0.999999
Bbs2	-0.162834	0.999999
Kif27	-0.573129	0.999999
Spats1	0.311346	0.999999
Zfp948	0.138225	0.999999
Mir133a-1hg	0.239187	0.999999
Paip1	0.169678	0.999999
Lysmd1	-0.514545	0.999999
4930414F18Rik	-0.400913	0.999999
Ftl1	0.199546	0.999999
Jph4	-0.152888	0.999999
Usp11	0.127839	0.999999
Atp5mpl	-0.305534	0.999999
Nrbp2	-0.104104	0.999999
Zkscan8	-0.277179	0.999999
Mief2	-0.289934	0.999999
1700087I21Rik	0.387106	0.999999
Skida1	0.293253	0.999999
Fbxo16	-0.217872	0.999999
Brix1	0.21517	0.999999
Sertm1	0.292082	0.999999
Epb41l4b	0.113368	0.999999
Dpysl5	-0.122753	0.999999
Mdm1	0.188698	0.999999
Cnr1	0.169215	0.999999
Zfp560	0.204878	0.999999
Sdad1	-0.151598	0.999999
Kifc1	-0.309769	0.999999
Gm15336	0.182555	0.999999
Setdb2	0.331348	0.999999
Lrp8os2	0.185167	0.999999
Rev1	-0.0953044	0.999999
Sstr2	-0.547813	0.999999
Nrgn	0.34856	0.999999
Ttc39b	0.112561	0.999999
Cadps2	0.331173	0.999999
Rnf43	0.498439	0.999999
Comtd1	-0.296506	0.999999
Stk39	-0.0806684	0.999999
Sec14l2	0.254242	0.999999
C87487	0.354014	0.999999
Naa20	0.157359	0.999999
Mink1	-0.11814	0.999999
Peli3	0.202079	0.999999
Supt4a	-0.306734	0.999999
Galns	-0.184525	0.999999
Anxa5	0.32355	0.999999
Aig1	-0.0748562	0.999999
Ndufb2	0.182298	0.999999
Wdr18	-0.158047	0.999999
Ciita	0.303914	0.999999
Calhm2	0.313074	0.999999
4930445B16Rik	0.154681	0.999999
Nxpe3	0.148985	0.999999
Htra2	-0.220267	0.999999
Fam20c	-0.141429	0.999999
Ggact	0.161456	0.999999
Gm11973	0.470001	0.999999
Cd34	0.518782	0.999999
Cyc1	-0.16356	0.999999
6330418K02Rik	0.48202	0.999999
Ccs	-0.154296	0.999999
Ubash3b	-0.118476	0.999999
Akirin2	-0.178615	0.999999
Gm26901	-0.135866	0.999999
Mllt6	-0.148781	0.999999
Pitpnm2	0.125532	0.999999
Eps8l1	0.341691	0.999999
Cd302	0.443642	0.999999
Gm28198	0.124244	0.999999
Psmc4	-0.195461	0.999999
Zfp28	0.241076	0.999999
Ccdc28a	0.186379	0.999999
Pcsk2os1	0.255222	0.999999
Cmip	-0.0899231	0.999999
Pomt1	-0.218458	0.999999
Gm15856	0.334113	0.999999
Ykt6	0.226176	0.999999
Tcap	0.444209	0.999999
Bex4	0.440795	0.999999
Pcyox1	0.198618	0.999999
Ccnd1	0.353123	0.999999
Gm43660	0.297232	0.999999
Pde1a	-0.124286	0.999999
Tmem200a	-0.18172	0.999999
Gm10681	0.300208	0.999999
Katnal2	-0.383053	0.999999
Eef1akmt4	-0.343349	0.999999
Far2os2	0.462575	0.999999
Glce	-0.126829	0.999999
Tmpo	0.210981	0.999999
Gm15614	0.122763	0.999999
Arhgef28	-0.171481	0.999999
Ppme1	-0.100612	0.999999
Mat2b	-0.213135	0.999999
Nrbf2	0.232872	0.999999
Zfp354a	-0.27487	0.999999
Rad51c	0.354663	0.999999
Begain	-0.205857	0.999999
Pip5k1b	0.179392	0.999999
Atp5c1	0.105647	0.999999
Lcorl	-0.101553	0.999999
Zeb1	-0.136694	0.999999
Ncapg2	-0.276865	0.999999
Chic1	0.111963	0.999999
4930588J15Rik	0.354638	0.999999
Arhgef17	-0.169099	0.999999
Ldlr	-0.27717	0.999999
Fermt3	-0.472437	0.999999
Fth1	0.497823	0.999999
Pdxdc1	-0.097398	0.999999
Gpld1	0.23499	0.999999
Gxylt1	0.18299	0.999999
Cdk12	0.0836873	0.999999
Vps36	-0.169052	0.999999
Xpr1	-0.120317	0.999999
P3h2	-0.129958	0.999999
Rel	0.30108	0.999999
Pcdh17	0.0935946	0.999999
Blcap	-0.186696	0.999999
Cdkn2d	0.31471	0.999999
Foxj3	0.104519	0.999999
Gm3558	-0.307965	0.999999
Uhrf1bp1	-0.13832	0.999999
Esd	0.218508	0.999999
Zmiz1os1	-0.205893	0.999999
Specc1	0.10463	0.999999
Kcnip2	-0.121105	0.999999
Glcci1	-0.121101	0.999999
Etv5	0.144964	0.999999
Ggnbp2	-0.0873484	0.999999
Iqcm	-0.302608	0.999999
4930589P08Rik	0.522871	0.999999
Gm43948	0.270058	0.999999
Slc20a2	0.142148	0.999999
Rab34	-0.193371	0.999999
Slc29a1	-0.234339	0.999999
Ecsit	-0.14248	0.999999
Sf3b1	-0.107119	0.999999
1700028E10Rik	0.260365	0.999999
Gins2	0.456552	0.999999
Prmt3	-0.122906	0.999999
Atpif1	-0.120055	0.999999
Nfkbia	-0.41296	0.999999
Immp1l	0.118251	0.999999
Ago2	0.143017	0.999999
4933439C10Rik	-0.189949	0.999999
Gm26693	0.233402	0.999999
Ercc4	-0.172512	0.999999
Rufy2	-0.0819162	0.999999
Rpl38	-0.463521	0.999999
Syp	-0.103235	0.999999
Pcsk2os2	0.274337	0.999999
Atp6v1c1	0.135041	0.999999
Nynrin	-0.226509	0.999999
Castor2	0.112406	0.999999
Bola3	0.265737	0.999999
Atg5	-0.120403	0.999999
Fer1l6	-0.394553	0.999999
Iars2	-0.125731	0.999999
Gm35040	-0.351351	0.999999
St3gal1	-0.18031	0.999999
Twsg1	-0.222416	0.999999
Arhgap31	0.174229	0.999999
Spcs3	0.23445	0.999999
Micall1	0.174097	0.999999
Nexmif	-0.132973	0.999999
Xrcc1	-0.208191	0.999999
Ammecr1	0.103902	0.999999
Zfp804a	0.0985916	0.999999
Atp6v0e2	0.209412	0.999999
Nol4l	-0.107561	0.999999
Ndufa4	0.226817	0.999999
Dmac2l	0.167203	0.999999
Plekhg5	0.160034	0.999999
Rbm12b2	0.2791	0.999999
0610009L18Rik	0.434719	0.999999
Ccdc126	-0.204665	0.999999
Ddb1	-0.146472	0.999999
E230016M11Rik	0.142565	0.999999
Arxes2	0.524043	0.999999
Ube2n	0.118828	0.999999
Nudt21	-0.161884	0.999999
Gm42726	-0.165318	0.999999
Suds3	0.138136	0.999999
Wee1	0.399932	0.999999
Lrrfip2	-0.114855	0.999999
Sdhd	-0.283002	0.999999
Kif1b	-0.0563979	0.999999
[truncated: 11,157 more rows]
