# Supplementary material for: Typical development of synaptic and neuronal properties can proceed without microglia in the cortex and thalamus
Source: Nat Neurosci. 2025 Jan 6;28(2):268–79. doi: 10.1038/s41593-024-01833-x (PMC11802452; doi:10.1038/s41593-024-01833-x)
Supplement: Supplementary file 6 — Statistical source data. [file 41593_2024_1833_MOESM6_ESM.xlsx]

## Sheet: 1A
Basal Secondary P14 WT				Basal Secondary P14 KO			Apical Oblique P14 WT				Apical Oblique P14 KO			Apical Tuft P14 WT				Apical Tuft P14 KO
6.60931				5.87199			7.77589				6.56316			5.43325				8.44187
5.14682	11.9074	11.2488		11.6105			13.0395				8.07678			8.44033				4.04384
8.36187				7.58065	8.23961		10.4242				8.95185			5.53965	4.60787			4.85799
8.10029				11.8348	7.68438		7.21233				9.03499			4.85862				5.13671
6.91221				9.58231			11.4245	12.9573	14.8653		14.7883			6.62888	5.21383	5.14522		5.8067	5.99675
7.96359				7.03365			10.7036				14.6436	11.547		8.25731				10.5626	11.4736
10.4987				6.80241	7.23579		14.7285				9.42589	8.61117		6.18187	6.89482			9.16695	5.99864
11.8373	7.35639						10.5301	10.2991			13.0004			6.70376	11.1732			9.16342
8.82192	9.24051						10.6466	8.91623			14.4074			8.77355	7.15193			8.3297
11.9159	10.6878						11.6806	16.0171			9.134	11.008		9.44654				9.00346	11.1935
9.84504							12.2765							7.6119	7.10157
9.25268	7.50342						11.4158	10.2289

## Sheet: 1B
Basal Secondary P28 WT				Basal Secondary P28 KO				Apical Oblique P28 WT					Apical Oblique P28 KO				Apical Tuft P28 WT					Apical Tuft P28 KO
17.4143	13.7811	19.1872		14.0496	11.5464			20.3725	20.8549	29.0412	19.7406		15.6245				9.9454	8.15897	15.1822	12.5568		11.3421
12.4297	12.7302			12.4778				21.2104	23.814				12.8718	12.6911			16.2496	21.1765				10.058	7.36103
10.7523				12.1103				14.089					20.0778				7.0139					6.76861
12.223				17.9238	15.8248			11.8164	13.3307				19.269				7.71249					15.7807
24.2665	26.8589			18.8879				14.2675	15.6511				15.9899	20.4728			19.8393	23.6434				5.80509	7.80133
17.5373				15.1802	15.2568			16.4828					23.7903				14.3375					12.3908
15.258				11.4021				13.8338					15.2863	15.3606			8.54164					13.3778	8.89517
12.8068	10.6891			11.9068	12.1913	14.3974		12.8053	17.3747				12.6056				7.79019	9.28985				14.5901
11.6653	13.314							13.9618	16.5175				13.898	14.4932	13.2414		13.6965	14.0917				8.78662	13.2388	9.2866

## Sheet: 1D
Spine length WT	Spine length KO		Spine neck length WT	Spine neck length KO		Spine head width WT	Spine head width KO
0.994836	0.513333		0.599625	0.266		0.40776	0.348333
0.781275	0.7713		0.408225	0.411		0.477575	0.3722
0.58492	0.759112		0.420938	0.4355		0.424138	0.360221
0.780172	0.82304		0.417653	0.485368		0.386717	0.398749
0.916933	1.03058		0.638591	0.482397		0.472708	0.554323

## Sheet: 1E
spines per 10 µm WT	spines per 10 µm KO
14.1764	8.46382
11.9715	14.0586
15.0136	14.776
15.356	13.1285
15.1538	13.7881

## Sheet: 1G
mEPSC amplitude P14 WT					mEPSC amplitude P14 KO					mEPSC amplitude P28 WT						mEPSC amplitude P28 KO
7.6384					20.8932	12.3824	23.7791			13.4565						14.3884	18.3749	12.0553
7.18466					8.11284	9.36267				11.0971	12.2353	9.13198				12.198	15.1108
24.6211					14.508	6.7299	15.3063			9.69274	12.8913					9.87418
15.3717	32.5415	14.8995	19.6988		29.3255	15.8196				10.9628	14.5755	12.907	8.70498			17.8757
16.2109					16.3061	13.2491	12.2363	15.5056		10.776	14.4404					13.2715
13.8431					17.5523	13.8143				17.893						11.3247	20.0828	12.9617
12.2089					16.6071	12.0717				9.81215	16.8581					15.5073	26.6528	27.8044
10.1163	27.2023	9.14819			10.8218	11.1274				18.4059	24.7906					9.86329	11.4155
15.1599	19.5506				13.6564	14.9965	12.1858			25.9977						10.5404	14.301	12.1216	14.4289
11.8443	18.4182				17.6809					11.109	12.8329	11.2154	10.6126	11.7701		14.1273
16.8913	13.4446				13.2825	15.7945	9.09475			16.737	16.1448					13.6049	11.1765
10.3742	16.803									11.1129	17.0053					10.9901	14.083
13.1683	7.52269	23.004								14.5589	14.2822	17.1561				11.1396	9.9593
13.8016	17.7974									16.9667	16.4348	13.0573				11.0613
12.4426	9.9126									12.4041	11.4925	17.0084				13.0983	16.788	15.0368	12.1192
15.3408										10.3576	12.9529	11.9267	11.3947	12.2577		12.8338	14.3272
																11.109

## Sheet: 1H
mEPSC freq P14 WT					mEPSC freq P14 KO					mEPSC freq P28 WT						mEPSC freq P28 KO
0.296667					0.52	0.113333	0.433333			0.272222						0.122222	0.722222	0.966667
0.246667					0.583333	0.05				1.4	0.872222	0.616667				0.677778	1.3
0.623333					1.44583	2.84167	0.233333			0.55	1.38889					0.627778
1.42333	0.576667	2.64667	0.470833		3.32667	0.87				0.466667	0.955556	0.505556	1.02222			1.67222
0.4					0.68	1.35667	2.61667	1.39333		1.41111	1.04444					1.13333
2.475					1.32333	0.57				2.07222						1.36667	0.772222	2.22222
0.546667					0.576667	0.67				1.52778	2.08333					1.14444	0.911111	0.905556
0.423333	0.136667	0.541667			0.753333	0.28				0.527778	0.616667					0.694444	2.68333
0.7	0.66				0.993333	0.813333	0.343333			0.588889						0.316667	0.366667	1.25	0.66
0.5	1.31111				0.533333					0.594444	2.11667	1.06111	1.54444	0.433333		2.10333
2.93333	0.323333				0.183333	0.56	0.253333			0.494444	1.52					0.71	0.443333
1.51333	0.346667									2.93333	0.746667					0.216667	0.933333
1.54333	0.846667	0.833333								1.92333	0.506667	0.706667				1.52778	0.733333
0.533333	1.20667									1.15	0.346667	3.72667				0.172222
0.456667	0.566667									0.276667	0.253333	0.49				5.13	0.983333	2.07333	1.66667
2.20333										1.27	2.34333	1.84	0.813333	4.56		0.933333	0.322222
																0.594444

## Sheet: 1J
NMDAR:AMPAR P14 WT					NMDAR:AMPAR P14 KO					NMDAR:AMPAR P42 WT					NMDAR:AMPAR P42 KO
0.581146	0.977768				0.596517	0.562129				0.339278	0.279976	0.25826	0.656723		0.228261	0.496877	0.412338
1.42317	0.223713				1.50728	0.944735	1.79153			0.903022	0.430384	0.520068			0.3463	0.427234	0.304508	0.294698
1.19901	0.781205				0.621712	1.05093				0.255835	0.281966	0.522729			0.631354	0.188932	0.461329	0.111333	0.485664
3.09734	1.59839	1.26344			0.25752	2.23272	1.40698	1.20324		0.324143	0.555313				0.338491	0.083369	0.359109
0.404355	0.287041	0.47118	0.449659		0.087452	0.139536	0.18537	1.44789		0.205805	0.450578	0.356074			0.321463	0.396024
0.605545	0.564771	1.33335			0.824597					0.288655					0.245125	0.477913
1.11819	0.470478	0.560802	0.411971		0.322532					0.255525	0.267222	0.378649	0.17606		0.400727	0.233514
0.382498					0.643882	0.381415				0.173366	0.53032				0.37798
1.23087	0.881816				0.553843	0.243273	0.339674			0.321358	0.527023	0.227882			0.153883	0.184346
0.165974	1.00643									0.300666	0.195235				0.741461	0.263065
0.760081	0.902056									0.403756	0.356563
0.693716	0.274053									0.48303	1.25497
										0.139167	0.175053

## Sheet: 1K
NMDAR EPSC decay P14 WT					NMDAR EPSC decay P14 KO					NMDAR EPSC decay P42 WT					NMDAR EPSC decay P42 KO
78.2886	97.1001				73.9709	111.915				51.2993	41.3282	49.11	61.5664		52.7516	57.7813	78.6272
104.296	71.35				90.4994	99.3317	127.344			77.078	57.5125	70.6112			46.7874	59.7996	65.1269	47.0899
110.685	81.83				66.9111	89.8918				48.9531	45.7038	64.2712			61.1886	50.3618	47.9008	49.7806	63.2832
141.502	72.147	94.3904			62.1321	91.4133	63.46	47.3635		33.5057	50.0478				55.5378	53.3886	73.4611
52.9961	46.1598	67.0382	52.1299		36.9643	24.4	59.6238	64.3024		54.0318	60.1956	55.387			55.2781	30.9298
66.2715	77.4051	74.2225			97.2308					35.1629					42.6559	43.8758
66.1368	74.5004	52.4887			101.498					27.6619	31.6398	47.1935	32.9953		42.2166	57.899
89.5423					96.3068	94.217				44.3372	89.2594				48.8969
84.3743	85.3063				79.744	62.0202	78.891			47.7717	47.9055	51.611			53.2111	58.7449
126.105	121.084									41.7683	63.634				60.5947	53.8848
72.6198	72.0481									50.5587	72.7556
54.5417	57.8347									34.5398	34.8205
										32.0669	53.5607
