# Supplementary material for: Typical development of synaptic and neuronal properties can proceed without microglia in the cortex and thalamus
Source: Nat Neurosci. 2025 Jan 6;28(2):268–79. doi: 10.1038/s41593-024-01833-x (PMC11802452; doi:10.1038/s41593-024-01833-x)
Supplement: Supplementary file 7 — Statistical source data. [file 41593_2024_1833_MOESM7_ESM.xlsx]

## Sheet: 2B
Current injected	WT	WT	WT	WT	WT	WT	WT	WT	WT	WT	KO	KO	KO	KO	KO	KO	KO	KO	KO
0	0	0	0	0	0	0	0	0	0	0	0	0	0	0	0	0	0	0	0
25	0	0	0	0	0	0	0	0	0	0	0	0	0	0	0	0	0	0	0
50	0.222222	0	0	1.5	0	0	0	0	0	0	0	0	0	0	0	0	0	0	0
75	2.11111	0	0.166667	2.5	0.5	0	0	0.75	0	0	0.333333	0.25	0	2.44444	0	3.16667	0.555556	0	0
100	3.77778	0	0.916667	3.83333	2.25	0	0.444444	2.5	1.25	0.666667	1.77778	1.41667	0	5.77778	0	7.16667	3.44444	0.5	2.55556
125	5.55556	0.222222	2.33333	4.16667	3.58333	1	1.55556	3.75	2.5	2	2.66667	2.75	0.888889	8.55555	0	9.83333	5.88889	1.66667	4.88889
150	6.66667	0.777778	4.25	4.83333	6	2.33333	3.11111	4.83333	3.25	3.33333	3.66667	4.08333	1.88889	11.1111	2	11.6667	7.55556	3	7
175	7.55556	2.22222	6.33333	6	6.91667	3.33333	4	5.75	4.25	4.88889	4	5.41667	2.66667	13.1111	4	14	9	4	8
200	8.55556	3.22222	7.41667	6.16667	8.08333	4.5	5.44444	6.16667	5	7.11111	5.33333	5.83333	3.77778	14.7778	6.33333	15.3333	10.2222	5.25	9.66667
225	9.33333	4.22222	8.83333	7	8.58333	5.5	5.66667	7.16667	6.5	8.55556	6	6.66667	5.33333	16.1667	7.33333	16.5	11.1111	5.58333	10.7778
250	10.4444	5	10.4167	7.5	10	6.83333	7.44444	8.33333	7	10	6.66667	7.66667	6.77778	17.1667	8	18	12.3333	6.83333	12.2222
275	11	5.33333	11.75	8	10.3333	7.16667	8.44444	9	8	11.3333	6.66667	8.5	7.55556	18.4444	8.66667	19	13.2222	7.91667	13.2222
300	12.1111	6.44444	12.8333	8.5	10.75	9	9.22222	9.66667	8.5	12	7.66667	8.58333	9	19.0556	9	19.5	13.8889	7.91667	13.8889
325	12.4444	6.55556	13.6667	9.33333	12.0833	9.16667	9.88889	10.0833	8.75	13.1111	7.55556	9.08333	10.2222	20.3333	9.66667	20.1667	15	7.75	14.5556
350	13.2222	7.22222	14.0833	10	13.0833	10.3333	11	10.7917	9.5	14.2222	7.44444	9.5	11.2222	20.8333	10	21	15.4444	7.66667	15.4444
375	13.7778	8	15.0833	10.8333	13.9167	10.8333	11.3333	11.1667	9.5	15.2222	8.55556	9.75	11.4444	21.3333	10.3333	21	15.8889	7	15.8889
400	14.3333	8.22222	16.25	10.8333	13.5	11.3333	12.5556	11.25	9.75	16	8.66667	10.0833	12.8889	21.2778	11	22	16.4444	7	16.4444

## Sheet: 2C
RMP WT					RMP KO
-57.6113	-69.2898	-59.7415			-63.2801	-57.6895	-59.6642
-57.4181	-66.4306	-69.5115			-57.2575	-57.6475	-61.939	-58.9748
-53.0143	-55.2438	-65.0331	-65.5432		-70.1456	-71.4513	-58.7786
-72.8459	-61.4689				-48.9789	-64.9043	-60.4229
-73.6339	-67.8018				-67.5616
-71.6565	-67.7353				-71.3375	-61.788
-67.3582	-67.7837	-64.2427			-60.5556	-65.8694	-63.7578
-56.3792	-56.1976	-52.8041	-65.5572		-67.2815	-57.1523
-49.6047	-67.7963				-54.2126	-66.4793	-58.2202
-70.1476	-65.9827	-70.1402

## Sheet: 2D
input resistance WT					input resistance KO
257.855	97.0897	294.635			154.488	266.488	154.752
209.85	115.929	110.067			249.883	341.818	143.153	254.732
162.188	480.447	117.244	157.407		109.942	100.237	123.463
118.767	428.728				137.093	132.457	229.495
89.1718	160.709				187.447
104.648	104.978				124.661	212.514
131.569	148.035	160.22			238.15	198.165	188.61
129.12	138.558	401.413	203.035		168.221	187.786
330.127	149.676				295.937	165.97	151.024
92.9969	131.05	119.535

## Sheet: 2E
rheobase WT					rheobase KO
48.225	212.025	42.9			117.725	36.825	238.575
109.175	143.55	121.75			86	67.55	141.2	59.3
172.075	77.3	135.425	81.325		93.65	168.525	170.275
84.25	26.775				52.325	34.875
113.3	55.225				127.15
107.825	180.075				36.875	60.15
113.55	85.8	99.6			64.6	82.575	72.825
301.575	188.7	52.925	93.275		74.025	166.425
72.25	142.2				67.55	75.125	193.275
164.2	136.925	97.2

## Sheet: 2F
AP threshold WT					AP threshold KO
-48.7198	-37.9639	-49.5753			-40.1658	-48.9039	-39.5664
-35.437	-43.32	-48.1608			-42.8637	-43.5886	-44.4371	-50.5159
-41.1154	-47.3623	-43.6724	-40.8354		-44.242	-29.1242	-44.1983
-48.2287	-48.8489				-51.2209	-54.8625	-48.6454
-50.118	-50.3214				-27.5905
-44.3252	-41.5792				-48.6027	-45.3604
-48.303	-45.0149	-45.0416			-44.6095	-42.2822	-50.0683
-30.6448	-39.5303	-42.4526	-35.0446		-41.9172	-39.2307
-41.1206	-30.3075				-44.8992	-44.8806	-39.933
-46.4381	-44.192	-49.456

## Sheet: 2G
PPR WT				PPR KO
1.67381	1.64761			1.63102	1.71167	1.83031
1.58051				2.08415	1.88921	1.68726
1.59277	2.2855			1.81166	1.62939
1.94921	1.6875			1.6367	1.40568
1.611	1.94746	1.19123		1.3558
1.65451	1.55269	1.26185		1.65903	1.35815
0.595627	2.15998	2.11022		0.751258	1.63198	1.68953
1.80022	1.85625	1.77966		2.33618	1.79249
1.57574	1.6898			1.58869
1.53861				1.53686	1.28773
				1.21795	1.01147	1.97079
