# Supplementary material for: Typical development of synaptic and neuronal properties can proceed without microglia in the cortex and thalamus
Source: Nat Neurosci. 2025 Jan 6;28(2):268–79. doi: 10.1038/s41593-024-01833-x (PMC11802452; doi:10.1038/s41593-024-01833-x)
Supplement: Supplementary file 8 — Statistical source data. [file 41593_2024_1833_MOESM8_ESM.xlsx]

## Sheet: 3B
Threshold	P10 WT	P10 WT	P10 WT	P10 WT	P10 WT	P10 WT	P10 WT	P10 WT	P10 WT		P4 WT	P4 WT	P4 WT	P4 WT	P4 WT
95	0.999836	0.999937	0.998441	0.997704	0.997704	0.997998	0.999643	0.995776	0.999858		0.960958	0.865998	0.95233	0.92233	0.87699
90	0.999767	0.999918	0.997678	0.996544	0.996544	0.997583	0.999487	0.995406	0.99977		0.952837	0.843662	0.94029	0.908658	0.849594
85	0.999579	0.99987	0.996374	0.994619	0.994619	0.997069	0.999044	0.995017	0.999614		0.943015	0.81754	0.925366	0.891828	0.817282
80	0.9992	0.999721	0.994445	0.991672	0.993395	0.996324	0.998398	0.994605	0.999367		0.930934	0.787117	0.906675	0.871325	0.778499
75	0.998543	0.999447	0.990902	0.986977	0.990791	0.995166	0.997162	0.994094	0.998939		0.916909	0.751576	0.883656	0.847078	0.732471
70	0.997425	0.998956	0.985119	0.979914	0.987391	0.993395	0.995245	0.993335	0.998279		0.89928	0.710436	0.855642	0.817492	0.679067
65	0.995492	0.998122	0.9751	0.969236	0.982969	0.990728	0.992089	0.992083	0.997091		0.878273	0.662237	0.821509	0.782121	0.618781
60	0.992625	0.996635	0.959473	0.954043	0.976986	0.98631	0.987068	0.990096	0.99524		0.853279	0.606417	0.780112	0.740487	0.551058
55	0.988233	0.993731	0.934846	0.932495	0.968751	0.978838	0.979788	0.986526	0.99196		0.822085	0.543064	0.729395	0.690531	0.477951
50	0.981302	0.98797	0.896468	0.902806	0.95729	0.967117	0.96907	0.980363	0.986203		0.784545	0.472235	0.669736	0.631619	0.400841
45	0.970247	0.97747	0.838476	0.863626	0.941144	0.949112	0.953219	0.969479	0.976478		0.739275	0.396125	0.600624	0.562041	0.323874
40	0.952207	0.958768	0.75926	0.811463	0.918009	0.921049	0.930242	0.950432	0.959548		0.68352	0.316344	0.522724	0.484893	0.248553
35	0.925107	0.92556	0.654242	0.743326	0.884499	0.877946	0.894984	0.917725	0.929755		0.61694	0.237353	0.436985	0.400311	0.179955
30	0.882412	0.869622	0.525825	0.656103	0.835129	0.81356	0.840275	0.860696	0.878828		0.538195	0.164158	0.346024	0.310533	0.121137
25	0.813743	0.7783	0.382341	0.546082	0.763186	0.721549	0.756479	0.767916	0.795787		0.447012	0.102675	0.254219	0.22208	0.074768
20	0.707783	0.638874	0.242242	0.412508	0.660659	0.593755	0.63099	0.628002	0.669856		0.344302	0.056589	0.167638	0.141494	0.040986
15	0.554829	0.448562	0.125477	0.264516	0.522344	0.427623	0.459507	0.443151	0.497312		0.234284	0.02671	0.093776	0.07583	0.019187
10	0.362432	0.245944	0.050284	0.128208	0.347695	0.242261	0.262354	0.243388	0.296615		0.129365	0.010349	0.040941	0.031512	0.007352
5	0.157692	0.0864153	0.013037	0.037803	0.161482	0.082504	0.092876	0.083319	0.117672		0.046102	0.003034	0.011624	0.008473	0.002066
0	0	0	0	0	0	0	0	0	0		0	0	0	0	0

## Sheet: 3D
Threshold	P10 KO	P10 KO	P10 KO	P10 KO	P10 KO	P10 KO	P10 KO	P10 KO	P10 KO	P10 KO	P10 KO	P10 KO		P4 KO	P4 KO	P4 KO	P4 KO
95	0.997721	0.997883	0.989734	0.999983	0.99895	0.999156	0.99935	0.996749	0.99809	0.996876	0.996643	0.996941		0.812583	0.997519	0.998378	0.939748
90	0.996919	0.996584	0.986089	0.999983	0.998892	0.998885	0.999098	0.995473	0.997639	0.996317	0.996206	0.996158		0.775833	0.996157	0.997231	0.926143
85	0.99581	0.994565	0.981425	0.999983	0.998801	0.998499	0.998678	0.993769	0.997125	0.9957	0.995411	0.9954		0.732063	0.994593	0.995319	0.909734
80	0.994166	0.991441	0.975353	0.999983	0.998678	0.997845	0.997839	0.991414	0.996506	0.994883	0.994467	0.994357		0.68086	0.992012	0.991508	0.88947
75	0.991568	0.986287	0.967859	0.99997	0.998573	0.996746	0.996295	0.988131	0.99579	0.993756	0.993637	0.993163		0.622945	0.988599	0.985864	0.865333
70	0.987592	0.978007	0.958015	0.999946	0.998341	0.994973	0.993697	0.98346	0.994896	0.992326	0.992118	0.991463		0.559057	0.983852	0.977201	0.835847
65	0.980834	0.965375	0.945418	0.9999	0.99803	0.991356	0.990294	0.977093	0.993802	0.990142	0.989737	0.989492		0.486993	0.97704	0.962168	0.801616
60	0.969516	0.945744	0.929209	0.999781	0.997451	0.985824	0.984553	0.968336	0.992366	0.987314	0.987083	0.986319		0.409274	0.968048	0.939079	0.760926
55	0.951674	0.916084	0.908843	0.999564	0.996385	0.975243	0.975666	0.955866	0.99047	0.983498	0.982735	0.982563		0.329982	0.956059	0.902025	0.713133
50	0.92354	0.872993	0.883291	0.998944	0.9945	0.95766	0.961852	0.938228	0.987819	0.977718	0.97613	0.977219		0.252738	0.939782	0.850889	0.657493
45	0.880959	0.811216	0.850499	0.997744	0.991065	0.930005	0.943007	0.91333	0.98405	0.969534	0.966145	0.969275		0.182601	0.915488	0.778047	0.592885
40	0.820529	0.727263	0.809549	0.994995	0.984861	0.887907	0.915676	0.878178	0.977889	0.957168	0.952101	0.957924		0.123155	0.880926	0.68246	0.521849
35	0.738351	0.619821	0.759317	0.989601	0.973657	0.826836	0.879271	0.828766	0.967645	0.937489	0.931288	0.939939		0.076678	0.830934	0.56907	0.44354
30	0.63131	0.49148	0.699531	0.978132	0.953002	0.741892	0.830435	0.760201	0.948405	0.906292	0.899466	0.912946		0.043271	0.757364	0.443694	0.360935
25	0.502773	0.351155	0.632368	0.954206	0.915089	0.630577	0.763683	0.666325	0.912109	0.853289	0.849454	0.869352		0.021939	0.654826	0.313466	0.275762
20	0.357055	0.21719	0.563052	0.906496	0.851606	0.488516	0.677114	0.544598	0.843305	0.766443	0.776185	0.799061		0.009501	0.519475	0.192481	0.192818
15	0.209163	0.108597	0.491383	0.814261	0.74838	0.325766	0.565569	0.39601	0.716322	0.628753	0.680456	0.687169		0.003816	0.362054	0.0972099	0.117627
10	0.087965	0.040177	0.400325	0.646891	0.59089	0.166168	0.418199	0.23215	0.504426	0.430678	0.559619	0.521698		0.001141	0.210813	0.034601	0.057523
5	0.019682	0.009535	0.24745	0.371906	0.350847	0.046982	0.214352	0.085899	0.22961	0.192794	0.402317	0.287748		0.000344	0.0892012	0.00610534	0.018479
0	0	0	0	0	0	0	0	0	0	0	0	0		0	0	0	0
