# Supplementary material for: Typical development of synaptic and neuronal properties can proceed without microglia in the cortex and thalamus
Source: Nat Neurosci. 2025 Jan 6;28(2):268–79. doi: 10.1038/s41593-024-01833-x (PMC11802452; doi:10.1038/s41593-024-01833-x)
Supplement: Supplementary file 9 — Statistical source data. [file 41593_2024_1833_MOESM9_ESM.xlsx]

## Sheet: 4B
Neocortical area WT	KO
33428885	27717213
32887870	31613008
31145198	26998102
26453416	31823347
26382722	29255784
36920821	33473078
32992700	33432560
28834903	41078000
24908705
24719150

## Sheet: 4C
C/R WT	C/R KO
0.757202	0.612048
0.720303	0.743506
0.712879	0.752491
0.689563	0.738313
0.677627	0.684765
0.734278	0.683768
0.786371	0.671221
0.714355	0.574533
0.766192
0.736143

## Sheet: 4D
vGLUT2 WT	KO
1.2079	0.87504
1.09139	0.968126
0.971472	0.980432
1.20624	0.880544
0.9642	1.10996
0.917366	0.94372
1.02005	0.983932
0.725768	0.880537
0.895612

## Sheet: 4F
sEPSC amplitude WT				sEPSC amplitude KO
14.8254	10.1217	11.159		9.39101	12.3589
12.3721				16.0359	15.5881
17.7801	11.8676	15.8311		14.0926
11.2584	16.5508	10.4735		9.1833	14.6453	9.65057
6.50032	10.4668			15.9257	8.35485	13.8611
11.2997	7.46068			16.1267	15.0007
8.67639	8.74926	7.05966		16.7858	10.802
14.188	15.7235			15.7899
6.4531	15.4824			13.8195	10.6667
10.0818	8.7128			8.59434	9.31553	9.34168
7.16157	9.05546			12.6282	11.4244
9.6492	8.39133			11.0371	11.3698	14.0016
10.996

## Sheet: 4G
sEPSC freq WT				sEPSC freq KO
9.48333	14.2667	12.6583		6.43333	4.98333
9.76667				5.75	14.1167
4.40833	8.89167	8.63333		15.6667
14.5833	13.45	13.2167		8.13333	9.38333	4.48333
5.1	11.4667			17.7667	13.1333	15.45
10.85	9.73333			16.5	17.1167
6.23333	8.51667	5.95		12.2667	14.1333
11.6333	9.95			8.71667
16.1	12.35			4.06667	3.65
5.6	7.21667			9.68333	7.51667	7.96667
13.55	16.7			7.66667	8.75
8.3	7.26667			6.45	5.3	12.9833
3.55

## Sheet: 4I
sIPSC amplitude WT				sIPSC amplitude KO
28.8635	60.9541	66.7162		37.6172	24.5151
38.3128				27.0853	49.703
37.1923	18.5088	37.6129		30.0046
44.0352	35.2916	24.4962		34.6368	22.0071	16.0916
27.4003	32.702			22.7682	17.9391	40.2921
27.3112	17.0715			26.2697	38.312
22.0353	85.9614	20.7795		38.1662	28.6911
21.269	38.5202			24.8679
12.6184	23.4172			25.6664	13.4359
21.4976	24.8767			13.2431	13.1565	19.2557
20.3915	50.0142			14.0979	21.5741
22.3523	23.2712			45.116	29.7645	24.0323
23.987

## Sheet: 4J
sIPSC freq WT				sIPSC freq KO
5.125	9.35833	8.8		2	2.01667
5				3.35	12.45
5.75833	6.51667	5.65833		6.25
6.73333	4.68333	9.46667		4.85	3.56667	2.28333
4.56667	5.46667			6.01667	8.46667	10.8
7.2	5.55			3.68333	4.01667
2.2	2.41667	2.21667		5.16667	5.1
3.46667	1.98333			10.5
7.3	10.2167			5.23333	4.9
4.08333	4.48333			4.91667	2.91667	3.8
6.51667	9.4			11.7833	7.6
8.31667	2.26667			3.51667	2.15	5.6
5.71667

## Sheet: 4L
NMDAR:AMPAR P14 WT				NMDAR:AMPAR P14 KO				NMDAR:AMPAR P42 WT				NMDAR:AMPAR P42 KO
1.21822				0.581575	0.557713			0.062043	0.34514	0.317616		1.26557	1.4384
1.91223	0.867179			2.59764	1.3964			1.15368	0.092405			1.09667
1.00094	1.17803			1.12847	0.34538			1.06647				0.804726
0.664559	1.32742	1.52403		0.616451	0.404909			0.68408				0.771488
1.05429	0.758115			0.591315				0.09255				0.157238
0.392587	1.33968			0.419929				0.330686				1.12754
1.22785				0.939419				0.025154	0.184446			0.262129
0.330525				1.14041				0.976308				0.030097	0.173645
0.780272				0.358488				0.325877				0.521683
0.272762				0.751173				0.955197	0.652834			0.111762	0.218978
2.84478	0.368697			0.423378	1.2581			1.06898				2.3165	1.21462
0.586495	1.10476			1.0685	1.11259	0.482922		0.726226	0.500726			0.252006
0.587802				1.36034	1.66564			0.216378	0.459043			0.549387
1.25733	0.68932							0.946759	0.330401	0.638477		0.837041	0.758776	0.595718
								0.710493	1.01624			1.27149	0.374025

## Sheet: 4M
NMDA EPSC decay P14 WT				NMDA EPSC decay P14 KO				NMDA EPSC decay P42 WT				NMDA EPSC decay P42 KO
116.362				46.4083	69.9325			20.741	35.3214	60.8231		55.7692	92.0642	66.266
128.391	37.0028			108.158	102.594			43.9032	41.925			58.9428
144.189	50.8976			78.0163	94.125			108.109				55.8021
81.7284	120.202	249.016		40.7413	49.0557			69.5184				63.4452
103.02	102.664			54.2258				30.9544				24.9761
214.715	101.223			20.6971				72.6406				59.6336
78.4833				98.7909				36.6993	59.7324			71.9086
32.7731				151.428				47.2533				15.0469	13.3027
42.6072				58.5496				58.5727				61.1353
147.212				87.3918				55.8139	38.3174			46.8659	68.684
145.564	92.14			42.8444	83.5935			56.6375				80.3843	67.61
96.9356	98.2109			94.232	61.7759	63.1457		59.843	49.8902			62.2559
155.275				108.256	95.082			59.8815	51.9514			54.05
107.858	86.7884							56.1814	84.7165	53.6277		69.5479	113.94	85.6748
								51.4994	51.4459			77.5021	49.8275
