# Supplementary material for: Typical development of synaptic and neuronal properties can proceed without microglia in the cortex and thalamus
Source: Nat Neurosci. 2025 Jan 6;28(2):268–79. doi: 10.1038/s41593-024-01833-x (PMC11802452; doi:10.1038/s41593-024-01833-x)
Supplement: Supplementary file 10 — Statistical source data. [file 41593_2024_1833_MOESM10_ESM.xlsx]

## Sheet: 5B
current injected	AP freq WT													AP Freq KO
0	0	0	0	0	0	0	0	0	0	0	0	0		0	0	0	0	0	0	0	0	0	0	0
25	0	0	0	0	0	0	0	0	0	0	0	0		0	0	0	0	0	0	0	0	0	0	0
50	0.5	0	1.66667	0	0	0	0	0.166667	0	0	0	0		0	0	0	0	0	1.33333	0	0	0	0	0
75	2.83333	0	6.33333	0	0	0	0	2.5	0	0	0	0		0	0	0	0	0	4	0	0	0	0	0
100	6.33333	0	12.3333	0	0	0	0	5.16667	0	0	3	0		0	0	0	0	0.833333	5.83333	0.777778	0.166667	0.5	0.222222	0
125	9	1.16667	15.5	0	0	0	0.5	6.5	0.333333	0.333333	7	2.33333		2.33333	0.111111	0	0	3.5	7.66667	2.11111	1.33333	2.16667	2.55556	0
150	11.1667	4.33333	18	0	0	0	3.66667	7.66667	4.33333	0.833333	9.66667	7.66667		3.5	0.666667	1	0.333333	5.83333	9.66667	4.33333	3	4.16667	4.66667	0.166667
175	13.8333	6.66667	20	0	0.5	1.33333	7.33333	9	8.66667	2.5	12	11.6667		5.5	2.11111	4.91667	2.33333	8	11.3333	6	5.16667	5.16667	6.33333	1.83333
200	15.8333	10	21.8333	0.333333	1.33333	4.83333	10.6667	10.6667	10.6667	4.5	13.6667	14		9	4	7	5.83333	11	12.8333	7.77778	9	6.66667	8.66667	6.16667
225	18.1667	13	23.5	1	2.83333	7.5	13.5	12.8333	12.6667	6.5	15.6667	16.6667		11	5.33333	10.9167	9.33333	13	15.1667	9.55556	11.5	8.16667	12.7778	9.5
250	19.3333	14.8333	24.8333	2.66667	4.16667	9.5	15	15.5	13.6667	8.83333	16.6667	18.6667		13.6667	7.11111	13.25	11.1667	15	16.6667	11.1111	13.1667	9.66667	15.4444	11.8333
275	21.6667	17	26	3	7	11.1667	17	16.6667	14.6667	10	18.3333	20		16.1667	8.55556	15.75	13.1667	16.6667	18.3333	12.5556	14.6667	10.3333	17.1111	13.5
300	21.8333	18.5	27.3333	5	8.66667	13	18.5	18.3333	15.6667	10.8333	19.6667	21.3333		18	10.3333	18.4167	14.8333	18.5	19.1667	14.6667	15.6667	12.3333	18.6667	15.8333
325	22.8333	20	28.1667	5.33333	9.83333	14.3333	20.3333	19.5	16.6667	12.6667	20.6667	22.3333		19.5	11.7778	19.9167	15.8333	19.5	20.1667	16.3333	16.8333	13.8333	19.8889	16.8333
350	23.5	21.3333	29.1667	7	10.6667	16	22	20.6667	17.3333	12.6667	22	23		20.6667	12.7778	20.5833	17	21.1667	21.1667	17.7778	18	15.5	21	18.3333
375	24.1667	22.6667	29.6667	8.33333	12	17.8333	23.1667	21.5	18	13.5	23	24		22	15.2222	19.0833	18.5	22.3333	22.1667	18.8889	19	17.1667	21.8889	19.1667
400	25	24.1667	31	8.33333	12	20.1667	24.1667	22.8333	18.6667	14.5	24.3333	25		23	16.3333	18.6667	19.3333	23.5	22.8333	20.5556	19.6667	17	23	20.1667

## Sheet: 5C
RMP WT			RMP KO
-83.2893	-61.5085		-79.3955	-80.9592
-64.5737	-67.2861		-71.3797	-69.8505	-57.5351
-73.0927	-80.8503		-70.374	-62.2389
-67.7061			-68.3963	-68.0978
-66.2589	-63.7469		-74.9123	-74.1293
-78.8675	-64.9988		-76.7954	-69.3348
-72.8822	-81.8574		-79.1056	-57.4367	-71.9026
-71.5597	-74.226		-73.1862	-58.2331
-64.9998			-74.5179	-69.6955
-64.1183	-59.8118		-66.6509	-71.1632	-67.2583
-73.5146			-59.5637	-70.8253
-78.4223

## Sheet: 5D
resistance WT			resistance KO
178.179	165.702		109.87	141.195
157.358	106.853		131.854	87.2756	155.735
251.698	306.379		101.495	104.911
102.563			190.661	115.204
117.153	158.797		119.43	157.525
92.643	127.193		198.551	122.82
180.347	148.433		188.809	139.391	48.7736
88.5816	244.039		98.5025	135.229
131.367			121.862	101.369
178.854	136.902		193.09	114.397	194.922
162.558			152.927	83.3823
173.251

## Sheet: 5E
rheobase WT			rheobase KO
75	133.333		175	125
133.333	191.667		150	216.667	258.333
83.3333	50		158.333	175
233.333			166.667	175
216.667	208.333		150	100
175	191.667		58.3333	183.333
125	158.333		116.667	216.667	183.333
208.333	66.6667		175	116.667
141.667			116.667	216.667
175	133.333		116.667	166.667	150
100			175	183.333
141.667

## Sheet: 5F
Threshold WT			Threshold KO
-38.1673	-40.3473		-41.5202	-39.7125
-34.2021	-25.5737		-35.8215	-30.9886	-33.0699
-36.1155	-33.5317		-35.496	-37.6388
-26.6012			-29.7089	-26.6408
-20.5923	-37.2365		-32.7392	-30.5532
-31.842	-21.3175		-37.499	-33.4564
-42.7572	-41.9078		-32.7708	-26.7609	-32.2235
-28.713	-33.4188		-34.6659	-37.2172
-39.1968			-39.5091	-42.7694
-38.0239	-36.2101		-31.2307	-27.8402	-29.5054
-29.0792			-34.1502	-32.8237
-32.37

## Sheet: 5H
PPR WT			PPR KO
0.81894	1.16033		1.09138
1.01299			1.05948
1.1534			0.92181	1.05739
1.43011	1.04615		0.899692
0.944881	1.03682		0.920136
0.959633			0.782501	0.921881
1.11437	1.02969		0.941136	1.1311
			0.97455	1.09697
			1.20388
			1.10302
