# Supplementary material for: Typical development of synaptic and neuronal properties can proceed without microglia in the cortex and thalamus
Source: Nat Neurosci. 2025 Jan 6;28(2):268–79. doi: 10.1038/s41593-024-01833-x (PMC11802452; doi:10.1038/s41593-024-01833-x)
Supplement: Supplementary file 11 — Statistical source data. [file 41593_2024_1833_MOESM11_ESM.xlsx]

## Sheet: 6A
Excitatory cluster	WT							KO
1	28.2082	27.4428	32.3185	33.9652	21.4502	37.2491		28.7568	22.9059	31.4623	16.4873	30.1237	28.8547
2	29.8918	22.1864	29.8063	24.2338	16.9277	31.9459		25.7848	22.6375	25.3438	19.8992	25.8557	26.3369
3	14.7913	14.3018	14.2644	15.4818	12.9611	11.5149		16.5132	15.8329	14.9032	14.1516	15.6907	17.0455
4	14.7054	16.0916	12.7528	14.5656	16.7256	10.9022		13.7087	17.5388	15.0435	14.976	13.6701	15.8868
5	0.171792	9.75492	1.0858	3.66509	18.3679	1.18318		4.89745	8.37646	4.96772	15.4339	5.54639	4.14439
6	5.4458	5.8852	3.91739	3.34913	6.99848	3.31714		4.03935	6.80468	1.96464	12.5716	4.78351	3.0303
7	0.63563	0.3386	0.787737	0.789889	1.06114	0.549334		0.606949	0.517539	0.870053	0.801466	0.226804	0.579323
8	3.45301	1.87036	2.78901	1.23223	2.32441	1.60575		3.09753	2.47269	2.63823	2.51889	1.95876	1.00267
9	1.85535	2.06385	2.08644	2.36967	2.65285	1.648		1.42319	2.33851	2.10497	2.08381	1.91753	2.65152
10	0.824601	0.0483715	0.191612	0.0315956	0.202122	0.0211283		0.962746	0.575043	0.392927	1.00756	0	0.311943

## Sheet: 6C
Inhibitory cluster	WT							KO
1	34.4101	26.2195	20.3093	35.1714	30.3634	42.6534		35.935	30.5864	36.5289	37.5494	31.0345	27.003
2	31.0393	33.5366	22.9897	27.5708	27.6671	33.3809		27.4797	32.3296	30.0826	30.6983	28.0172	27.003
3	14.6067	20.5285	10.9278	20.1192	12.3095	14.2653		16.0976	11.5689	18.5124	14.2292	21.5517	12.6113
4	7.58427	4.87805	34.3299	1.49031	22.5088	0.285307		9.10569	15.3724	1.65289	7.77339	1.07759	21.8101
5	11.7978	13.4146	7.1134	15.4993	7.034	8.84451		9.9187	7.29002	11.9008	8.8274	17.2414	11.1276
