# Supplementary material for: Typical development of synaptic and neuronal properties can proceed without microglia in the cortex and thalamus
Source: Nat Neurosci. 2025 Jan 6;28(2):268–79. doi: 10.1038/s41593-024-01833-x (PMC11802452; doi:10.1038/s41593-024-01833-x)
Supplement: Supplementary file 12 — Statistical source data. [file 41593_2024_1833_MOESM12_ESM.xlsx]

## Sheet: 7A
GFAP volume fraction WT	GFAP volume fraction KO
0.448066	0.44238
0.350198	0.476577
0.969071	0.266207
0.31703	0.437708
0.502783

## Sheet: 7B
SYP engulfed WT	SYP engulfed KO
0.190171	0.0275275
0.0862081	0.0790842
0.0557477	0.075425
0.1032	0.107205
0.0487158

## Sheet: 7E
gene	log2FoldChange	padj
Tagln2	0.979509	0.00696799
Acta2	0.930314	0.00281783
Gm15345	0.857933	0.0186516
Gfap	0.731613	0.00243989
Tmem108	0.690739	0.0196209
Aldh7a1	0.382346	3.83e-07
Myom1	-1.08736	0.0310022
Greb1	-0.758328	0.0183992
Slco1b2	-0.604908	0.0186516
Eogt	-0.35901	0.00691989
