# Supplementary material for: Typical development of synaptic and neuronal properties can proceed without microglia in the cortex and thalamus
Source: Nat Neurosci. 2025 Jan 6;28(2):268–79. doi: 10.1038/s41593-024-01833-x (PMC11802452; doi:10.1038/s41593-024-01833-x)
Supplement: Supplementary file 13 — Statistical source data. [file 41593_2024_1833_MOESM13_ESM.xlsx]

## Sheet: 8A
Latency WT	Latency KO		Duration WT	Duration KO
58	66		108	69
108	48		68	62
77	63		53	54
96	80		51	154
112	62		19	130
102	118		119	22
53	152		77	31
43	70		144	210
49	64		121	47
	52			39
	45			51

## Sheet: 8D
Theta WT HPC	Gamma WT HPC	Theta KO HPC	Gamma KO HPC
0.41424	0.09233	0.60052	0.10044
0.52346	0.12562	0.57025	0.08166
0.58447	0.08409	0.55409	0.13603
0.3848	0.10249	0.62693	0.13643
0.58809	0.11981	0.64642	0.08833
0.58046	0.10547	0.52254	0.15459
0.55778	0.11473

## Sheet: 8E
Theta WT PFC	Gamma WT PFC	Theta KO PFC	Gamma KO PFC
0.15441	0.03416	0.3272	0.04144
0.5222	0.08094	0.29092	0.05005
0.18731	0.02983	0.25868	0.05513
0.06104	0.01549	0.30678	0.10429
0.44334	0.09561	0.34468	0.06219
0.3532	0.07856	0.22434	0.07391
0.41893	0.06974

## Sheet: 8G
Coherence	Theta WT	Beta WT	Gamma WT	Theta KO	Beta KO	Gamma KO
	0.5053	0.36484	0.29514	0.50859	0.40284	0.34117
	0.42462	0.30597	0.38882	0.48924	0.29976	0.32499
	0.51495	0.36902	0.33897	0.43979	0.32709	0.36772
	0.48103	0.35747	0.34918	0.47998	0.32628	0.31272
	0.48569	0.34252	0.28891	0.54366	0.38422	0.323
	0.53669	0.32479	0.2847	0.42016	0.34724	0.30044
	0.50185	0.41796	0.30178
